# Supplementary material for: Systematic Optimization of Proteolysis-Targeting Chimeras for PIN1 Enables Selective Degradation and Antitumor Activity In Vivo
Source: Pharmaceutics. 2026 Feb 26;18(3):288. doi: 10.3390/pharmaceutics18030288 (PMC13029591; doi:10.3390/pharmaceutics18030288)
Supplement: Supplementary file 1 [file pharmaceutics-18-00288-s001.zip]

Archive with 6 entries (6 files):
- pharmaceutics-Supplementary figures and tables.pdf
- pharmaceutics-Supplementary File S1-1H and 13C NMR spectra.pdf
- pharmaceutics-Supplementary File S2-Synthetic procedures for intermediates and PC2-Neg..pdf
- pharmaceutics-Supplementary File S3-HPLC traces.pdf
- pharmaceutics-Supplementary File S4-HRMS data.pdf
- pharmaceutics-Supplementary Table S4-RNAseq differential expression data.xlsx
