# Supplementary material for: Systematic Optimization of Proteolysis-Targeting Chimeras for PIN1 Enables Selective Degradation and Antitumor Activity In Vivo
Source: Pharmaceutics. 2026 Feb 26;18(3):288. doi: 10.3390/pharmaceutics18030288 (PMC13029591; doi:10.3390/pharmaceutics18030288)
Supplement: Supplementary file 1 [file pharmaceutics-18-00288-s001.zip › pharmaceutics-Supplementary Table S4-RNAseq differential expression data.xlsx]

## Sheet: diff_all
baseMean	log2FoldChange	lfcSE	stat	pvalue	padj	symbol
544.936	-0.0171161	0.0954788	-0.179266	0.857728	NA	ARHGEF18
0.496667	0.897523	2.74379	0.327111	0.743584	NA	SCTR
4879.13	0.0628759	0.0423741	1.48383	0.137854	0.999548	EIF4EBP2
128.55	0.20627	0.179255	1.15071	0.249851	NA	KLF7
12.5004	0.50955	0.566217	0.899921	0.368162	NA	STIMATE-MUSTN1
2.83334	-0.512376	1.15127	-0.445054	0.656281	NA	GSDMA
781.414	0.0189668	0.0774839	0.244784	0.806624	0.999548	RNF19A
85.2029	0.0842087	0.212352	0.396553	0.691697	NA	SPATA7
2223.2	-0.0154974	0.061418	-0.252326	0.800789	0.999548	ELOVL1
284.651	0.0326799	0.126482	0.258376	0.796117	NA	FNIP1
6.65766	0.590228	0.768758	0.767768	0.442625	NA	TSSK4
254.13	-0.000348048	0.125335	-0.00277693	0.997784	NA	GVQW3
959.546	0.0760271	0.0682619	1.11376	0.265384	0.999548	PSAT1
298.001	0.402274	0.123155	3.26641	0.00108921	NA	HMOX1
856.169	-0.12431	0.0730814	-1.70098	0.088946	0.999548	ZNF496
825.454	0.044783	0.071819	0.623554	0.53292	0.999548	ZCCHC2
541.45	-0.0126579	0.0908722	-0.139294	0.889218	NA	BMT2
369.365	-0.0167894	0.103567	-0.162112	0.871217	NA	ERRFI1
4.49306	0.768906	0.920345	0.835455	0.403462	NA	BAAT
1945.58	0.053155	0.0552037	0.962888	0.335604	0.999548	GOLGA4
47.7998	-0.0663807	0.290322	-0.228645	0.819145	NA	HCAR2
7.99836	0.122039	0.690159	0.176827	0.859644	NA	PRELP
553.444	-0.0237797	0.0884248	-0.268925	0.787987	NA	TBC1D24
7.65087	-0.500401	0.704557	-0.710236	0.477558	NA	COL13A1
45.2744	-0.10184	0.29134	-0.349559	0.72667	NA	LEPR
668.941	0.0745958	0.0839465	0.888611	0.374212	NA	OSTF1
2831.95	0.0195518	0.0477677	0.409309	0.682313	0.999548	NDUFS5
85.2504	-0.0969242	0.213104	-0.454821	0.649238	NA	WTIP
718.842	0.0465433	0.0768361	0.605748	0.544682	0.999548	TIA1
89.2927	0.134481	0.216525	0.621085	0.534543	NA	SLC25A42
20.8098	-0.250881	0.423759	-0.592036	0.553826	NA	KCNK13
175.247	0.0793414	0.149746	0.52984	0.596223	NA	ZKSCAN2
124.368	0.00130446	0.172965	0.00754178	0.993983	NA	APH1B
0.334138	1.8647	3.32701	0.560474	0.575156	NA	ENST00000638228.3
134.544	-0.0948801	0.171498	-0.553242	0.580098	NA	TSPAN33
207.4	-0.0274437	0.135432	-0.202638	0.839418	NA	TRIM68
8.82065	0.0602622	0.646256	0.0932482	0.925706	NA	ADAMTS15
6837.65	-0.0354541	0.0487227	-0.727671	0.466815	0.999548	SERF2
594.243	-0.0601382	0.0898027	-0.66967	0.503068	NA	FDX2
0.502344	0.902425	2.73414	0.330058	0.741356	NA	BEND4
4646.11	0.053798	0.0429631	1.25219	0.2105	0.999548	GGCT
677.756	-0.0801057	0.0808418	-0.990895	0.321737	NA	NSUN4
439.774	-0.0422952	0.0967606	-0.437112	0.66203	NA	UNC13D
459.062	0.011733	0.0944564	0.124216	0.901144	NA	ZNF276
437.391	-0.11946	0.0978864	-1.2204	0.222314	NA	ABCB9
155.341	0.0568143	0.159065	0.357177	0.72096	NA	SLC15A2
990.235	0.072233	0.06686	1.08036	0.279981	0.999548	RECQL
117.681	-0.0312427	0.178714	-0.174819	0.861222	NA	EPB41L4A
1631.34	-0.0277569	0.0550335	-0.504364	0.614006	0.999548	ZDHHC7
291.368	-0.0505799	0.11934	-0.42383	0.67169	NA	H2AC19
480.066	-0.104594	0.0949403	-1.10168	0.2706	NA	ANKRD13D
444.006	-0.184577	0.105275	-1.7533	0.0795513	NA	DAPK3
0.328421	-1.8382	3.63702	-0.505413	0.613269	NA	CFHR4
312.508	-0.119686	0.112529	-1.0636	0.287511	NA	NAGPA
17569	0.0315945	0.0357657	0.883375	0.377034	0.999548	CTNNA1
9.34212	0.418042	0.643452	0.649687	0.515895	NA	THBS4
1969.43	-0.0130719	0.0539832	-0.242147	0.808666	0.999548	FAM53B
1025.31	-0.00572313	0.0665533	-0.0859932	0.931472	0.999548	SLU7
3833.93	0.028091	0.0426373	0.658836	0.510001	0.999548	ALDH18A1
4.47758	-0.314464	0.957804	-0.328318	0.742671	NA	MRO
1810.06	0.00736266	0.0584173	0.126036	0.899704	0.999548	EPS15L1
968.743	0.0381691	0.0708768	0.538527	0.590213	0.999548	TMEM243
175.543	0.0741752	0.174031	0.426217	0.669949	NA	FAM200C
1360.22	0.0235202	0.064946	0.36215	0.71724	0.999548	MIEF1
0.166269	0.966709	4.08047	0.236911	0.812726	NA	CRYBA4
14.9956	0.00473415	0.497858	0.00950903	0.992413	NA	FES
1.83491	0.271373	1.47529	0.183945	0.854056	NA	DLEC1
577.768	-0.0102447	0.084868	-0.120713	0.903919	NA	MICA
2312.27	-0.012985	0.0482652	-0.269035	0.787903	0.999548	CCNK
798.194	-0.163747	0.07582	-2.15968	0.0307976	0.890066	TWF2
330.31	-0.173404	0.114201	-1.51841	0.128911	NA	NPHP4
18.6676	-0.307804	0.453408	-0.678867	0.497222	NA	CPZ
829.645	-0.0869142	0.0759765	-1.14396	0.25264	0.999548	KDM4B
466.582	0.049934	0.0943266	0.529373	0.596546	NA	SMARCAD1
1309.78	0.0440611	0.0634463	0.694462	0.487393	0.999548	TRIM24
2184.56	0.0620332	0.0534743	1.16006	0.246026	0.999548	MRPL35
2.16555	0.228379	1.30163	0.175456	0.860722	NA	SVOPL
226.437	-0.105275	0.131423	-0.801044	0.423106	NA	AJUBA
0.168288	-0.956844	4.08047	-0.234493	0.814602	NA	TM4SF20
394.51	0.0178051	0.105349	0.169011	0.865788	NA	SOCS5
85.0502	-0.0344268	0.210287	-0.163714	0.869957	NA	RUSC2
494.138	-0.116992	0.0996549	-1.17397	0.240408	NA	PRKX
82.4015	0.185979	0.213208	0.872291	0.383049	NA	GADD45G
635.251	-0.108502	0.081943	-1.32411	0.185466	NA	C4orf46
2799.86	-0.161441	0.0598107	-2.6992	0.00695054	0.578189	CRIP2
23.3065	0.294506	0.407185	0.723272	0.469513	NA	FAM53A
2.66394	2.80146	1.59091	1.76091	0.078253	NA	ENST00000636461.1
0.335736	1.87054	3.60649	0.518659	0.603999	NA	ENST00000695707.1
184.44	0.0311602	0.154293	0.201955	0.839952	NA	ZNF551
1.99258	-0.481667	1.38427	-0.347958	0.727872	NA	RAB42
1.66673	1.98504	3.89431	0.50973	0.610241	NA	SPDYE2B
161.159	0.023493	0.155205	0.151367	0.879686	NA	AHI1
321.893	0.0474544	0.115897	0.409454	0.682207	NA	ACOT8
405.092	-0.0401055	0.102986	-0.389426	0.696961	NA	PECR
0.166188	0.966709	4.08047	0.236911	0.812726	NA	TNFRSF13B
0.168288	-0.956844	4.08047	-0.234493	0.814602	NA	CDCP2
5.32845	0.00775843	0.856217	0.00906129	0.99277	NA	ASB18
1363.31	-0.0651805	0.0600795	-1.0849	0.277964	0.999548	TELO2
323.414	0.069385	0.111073	0.624678	0.532182	NA	VCPIP1
3225.6	-0.110893	0.0448221	-2.47406	0.0133586	0.76684	MRPL30
1.50112	1.00191	1.61225	0.621432	0.534316	NA	DCT
292.671	-0.0179489	0.114751	-0.156416	0.875705	NA	VAMP4
29.2704	0.105759	0.372117	0.284209	0.776251	NA	GOLGA8H
75.0136	0.128053	0.235902	0.54282	0.587254	NA	NOTCH2NLC
59.0728	-0.149569	0.257739	-0.580312	0.561704	NA	PGAM4
225.357	0.0823524	0.135158	0.609305	0.542322	NA	RNF19B
5016.64	-0.114181	0.0524412	-2.17732	0.029457	0.880534	SLC25A1
1.83319	-0.799122	1.45989	-0.547385	0.584114	NA	GGTA1
2065.44	-0.0138593	0.0521869	-0.26557	0.790571	0.999548	PDXK
12.1515	0.0427699	0.555457	0.0769994	0.938624	NA	ETS1
266.253	-0.0945807	0.123591	-0.765273	0.444109	NA	FAM110C
4.32163	1.17893	0.991228	1.18936	0.234299	NA	OR10G3
0.831034	-1.89089	2.1684	-0.872025	0.383195	NA	NFASC
27.4712	-0.434964	0.386366	-1.12578	0.260258	NA	ZNF234
647.767	0.00905904	0.0821356	0.110294	0.912176	NA	PRKAB1
32.4629	0.021666	0.348585	0.062154	0.95044	NA	AKAP6
399.893	-0.00323101	0.105736	-0.0305574	0.975623	NA	NMT2
110.903	-0.00416148	0.185314	-0.0224564	0.982084	NA	ZBTB47
26.1415	0.060508	0.374386	0.161619	0.871606	NA	CACNA2D2
571.36	-0.0539994	0.0837156	-0.645035	0.518905	NA	SDE2
5282.42	-0.00317266	0.0436706	-0.0726497	0.942085	0.999548	EIF4A2
112.836	0.0562071	0.184186	0.305166	0.76024	NA	CDK5R1
509.398	-0.0833219	0.090212	-0.923623	0.355683	NA	RNF25
1256.24	-0.0304774	0.0618362	-0.492874	0.622102	0.999548	TMEM94
1497.38	-0.0536656	0.0592091	-0.906375	0.364738	0.999548	KNSTRN
2.16414	-0.672721	1.28623	-0.523018	0.600962	NA	CNGA1
2077.6	-0.0105544	0.056195	-0.187817	0.85102	0.999548	PLP2
732.494	-0.124966	0.0755956	-1.65308	0.0983146	0.999548	CAMTA1
214.89	0.164478	0.136085	1.20864	0.2268	NA	PABIR1
2342.09	-0.040103	0.0504544	-0.794836	0.426709	0.999548	MAP7
5.16595	-0.0909311	0.862896	-0.105379	0.916075	NA	SHBG
3.98961	0.00818297	1.02896	0.00795263	0.993655	NA	ROR2
750.726	0.0420337	0.0777736	0.540463	0.588878	0.999548	USP6NL
7831.97	-0.0316722	0.0380945	-0.831412	0.405741	0.999548	HNRNPR
5.16264	0.285318	0.837303	0.340758	0.733286	NA	ENST00000395248.6
385.393	0.00845723	0.102376	0.0826099	0.934162	NA	SLC7A8
1043.12	-0.0386611	0.0704123	-0.549067	0.582959	0.999548	MICOS10
3.66773	0.264094	1.01277	0.260765	0.794274	NA	CCR10
300.485	0.0902513	0.115036	0.78455	0.432717	NA	ADPRHL1
4.99402	0.388327	0.883589	0.439488	0.660308	NA	GLS2
0.500325	2.44763	2.65919	0.920439	0.357343	NA	ABRA
4666.37	-0.0379495	0.0404243	-0.938781	0.347843	0.999548	REPIN1
517.744	0.0463836	0.0934702	0.49624	0.619725	NA	LPP
1663.98	0.0228538	0.0567521	0.402695	0.687173	0.999548	VPS33A
111.553	0.0569781	0.190409	0.299241	0.764756	NA	ANKRD36C
1.82213	-0.254996	1.52408	-0.167311	0.867125	NA	KRTAP4-1
0.825033	-1.88092	2.29685	-0.818913	0.412836	NA	TAL2
1221.56	0.0366341	0.0634008	0.577817	0.563387	0.999548	SURF6
2665.94	-0.0709657	0.0593734	-1.19524	0.231992	0.999548	DDX56
1214.34	-0.0651188	0.0618608	-1.05267	0.292494	0.999548	PRPSAP2
2260.84	0.0524576	0.051185	1.02486	0.305429	0.999548	NUS1
118.565	0.013734	0.187586	0.0732141	0.941636	NA	ZNF549
0.16421	-0.956844	4.08047	-0.234493	0.814602	NA	ITIH6
748.494	-0.154695	0.0883628	-1.75068	0.0800014	0.999548	CCN5
12034.7	0.0382651	0.0329873	1.15999	0.246051	0.999548	SNRNP200
1.99205	0.496169	1.40873	0.352209	0.724681	NA	H2AC21
319.484	0.0607042	0.12792	0.474547	0.63511	NA	EZH1
584.012	0.0691289	0.0840012	0.822951	0.410536	NA	NR2C1
140.828	-0.145354	0.162554	-0.894192	0.371219	NA	MYO10
29.1433	-0.111382	0.369215	-0.301674	0.762901	NA	PHLDB2
511.221	-0.0489684	0.0935571	-0.523407	0.600691	NA	ZNHIT6
4.64928	-0.841377	0.905354	-0.929335	0.352716	NA	NTNG2
73.7111	-0.394366	0.225815	-1.74641	0.0807391	NA	RIGI
0.334138	1.8647	3.32701	0.560474	0.575156	NA	PAPPA
0.166133	-0.956844	4.08047	-0.234493	0.814602	NA	NPAS4
982.156	-0.0202846	0.0678395	-0.299009	0.764933	0.999548	TYK2
4193.26	-0.055807	0.0589065	-0.947383	0.343443	0.999548	NOP53
0.166133	-0.956844	4.08047	-0.234493	0.814602	NA	DOC2B
243.547	-0.0442579	0.128635	-0.344057	0.730803	NA	ATXN7L1
2125.69	-0.0909707	0.065269	-1.39378	0.163384	0.999548	S100A6
597.8	0.0232069	0.0844567	0.274779	0.783486	NA	GRHL1
1094.24	-0.0816438	0.0633818	-1.28813	0.197702	0.999548	DLGAP4
2433.03	0.0105759	0.0513951	0.205776	0.836966	0.999548	RAP2C
786.258	-0.0262076	0.0740723	-0.353811	0.72348	0.999548	RAD54L
53.3065	0.295224	0.270602	1.09099	0.275277	NA	MAP2
944.613	-0.230986	0.0777843	-2.96957	0.00298213	0.349712	ZYX
1098.76	0.00269115	0.0638649	0.0421382	0.966389	0.999548	RB1
316.131	0.0100387	0.113164	0.0887099	0.929312	NA	PCMTD1
235.954	-0.00555298	0.128847	-0.0430975	0.965624	NA	SLC26A11
1055.55	-0.159633	0.0751939	-2.12295	0.0337584	0.915822	BAD
16446.3	-0.0108633	0.0366574	-0.296346	0.766966	0.999548	PSMD2
280.801	-0.0228771	0.122044	-0.187449	0.851308	NA	SLC2A8
0.498632	-2.43777	2.6621	-0.915733	0.359807	NA	ALDH1A2
801.902	0.0115572	0.0742676	0.155616	0.876336	0.999548	MICAL3
0.99882	-0.993852	1.93091	-0.514707	0.606757	NA	PCYT1B
274.289	0.182168	0.123583	1.47405	0.140468	NA	ZNF304
0.837404	-0.596351	2.41123	-0.247322	0.804659	NA	GALR3
2519.06	-0.10701	0.0508394	-2.10486	0.0353036	0.93095	PRKACA
428.656	-0.112705	0.0973764	-1.15742	0.247103	NA	RPP38
766.203	0.152098	0.0851833	1.78553	0.0741747	0.999548	BCAS1
19.6458	-0.191544	0.427628	-0.447923	0.654209	NA	GCNA
17.3279	-0.330148	0.468368	-0.70489	0.480879	NA	HMGN5
100.161	0.353371	0.894236	0.395165	0.692721	NA	EIF3CL
911.464	-0.0860215	0.0692883	-1.2415	0.214421	0.999548	ZBTB9
821.641	-0.0949555	0.076486	-1.24148	0.21443	0.999548	NFKB2
12.0026	0.48891	0.555983	0.879361	0.379206	NA	SIGLEC5
870.307	-0.0214039	0.0729906	-0.293242	0.769337	0.999548	PWP2
147.188	0.312885	0.159872	1.95709	0.0503367	NA	FRMD4B
238.228	-0.0335682	0.128234	-0.261774	0.793496	NA	USE1
378.538	-0.200999	0.101283	-1.98452	0.0471979	NA	ARID3A
0.332499	-1.85307	3.33301	-0.555975	0.578228	NA	PSORS1C1
584.857	-0.0582687	0.0831425	-0.700829	0.48341	NA	TAMM41
234.467	-0.00340428	0.13174	-0.0258408	0.979384	NA	PRSS16
375.502	0.0257598	0.10277	0.250654	0.802081	NA	PALS2
8.34369	1.09205	0.696128	1.56874	0.116708	NA	ANKRD22
8447.41	-0.0139163	0.0482239	-0.288578	0.772905	0.999548	AHCY
259.005	0.0207553	0.132334	0.15684	0.875371	NA	ST20-MTHFS
0.501869	0.907908	2.91564	0.311393	0.755502	NA	ENST00000483208.5
450.036	-0.0788315	0.100655	-0.783184	0.433519	NA	AARSD1
1327.58	-0.0471386	0.058814	-0.801485	0.422851	0.999548	PHF19
939.977	-0.148088	0.0733205	-2.01974	0.0434103	0.966226	NPRL3
0.328421	-1.8382	3.63702	-0.505413	0.613269	NA	CHRNA9
2656.58	0.0938974	0.0513025	1.83027	0.0672099	0.999548	PCYT1A
62.1357	-0.297601	0.262299	-1.13458	0.256549	NA	CCNO
349.558	-0.0529602	0.108683	-0.487291	0.626052	NA	ARHGEF10
459.353	-0.0126928	0.0932333	-0.13614	0.891711	NA	PRKACB
1036.69	0.0252314	0.0725033	0.348004	0.727837	0.999548	TENM3
104.73	-0.0180094	0.187515	-0.0960425	0.923487	NA	ABCA7
1608.99	0.0291114	0.0567671	0.512821	0.608077	0.999548	BRD4
799.366	0.0142435	0.0776218	0.183499	0.854407	0.999548	UNC50
1527.73	-0.0527461	0.0586232	-0.899748	0.368254	0.999548	BCL7C
0.166133	-0.956844	4.08047	-0.234493	0.814602	NA	DCAF8L1
651.668	-0.022963	0.0807341	-0.284428	0.776083	NA	SIN3B
2593.97	0.0350176	0.0489087	0.71598	0.474004	0.999548	YY1AP1
1385.74	-0.0124691	0.0621535	-0.200617	0.840998	0.999548	BRD8
241.281	-0.00120849	0.12585	-0.00960265	0.992338	NA	KLHL26
16413.8	-0.00124495	0.0353244	-0.0352434	0.971886	0.999548	NCOA3
1608.12	-0.0272401	0.062502	-0.435828	0.662962	0.999548	IWS1
4787.81	0.0110494	0.0422742	0.261374	0.793804	0.999548	SAP18
133.821	0.0559457	0.168133	0.332747	0.739325	NA	SWSAP1
4.4993	0.104544	1.03607	0.100904	0.919627	NA	ACOT1
276.603	-0.293427	0.128955	-2.27542	0.0228807	NA	NAV1
0.997116	0.00869607	1.98018	0.00439155	0.996496	NA	ASB11
0.166269	0.966709	4.08047	0.236911	0.812726	NA	OR4F3
61.4401	0.327697	0.257026	1.27496	0.202324	NA	CLCF1
464.694	-0.0211009	0.0936749	-0.225256	0.82178	NA	GPKOW
800.903	-0.00984948	0.0746084	-0.132016	0.894972	0.999548	CHCHD1
45.465	-0.133883	0.289361	-0.462684	0.643591	NA	KLF2
19.3117	-0.296123	0.448311	-0.66053	0.508914	NA	GNAI1
1.16809	1.33651	1.93914	0.689227	0.49068	NA	TMEM220
76.0964	0.149143	0.226889	0.657339	0.510963	NA	ARID3B
3.33088	0.899789	1.10329	0.815552	0.414756	NA	SHE
503.237	-0.0571135	0.0890582	-0.641305	0.521325	NA	FRMD4A
983.49	0.0949182	0.0769836	1.23297	0.217588	0.999548	DNAJC1
2588.84	-0.0979808	0.0511505	-1.91554	0.0554236	0.999548	JUNB
870.309	-0.0486013	0.0708412	-0.686059	0.492676	0.999548	WASHC1
321.123	0.0155216	0.114813	0.13519	0.892462	NA	MIGA1
1439.64	0.0351523	0.0573409	0.613041	0.539849	0.999548	RPL26L1
721.185	-0.0516751	0.0820155	-0.630064	0.528652	0.999548	AGAP2
0.500745	0.89753	2.73693	0.327933	0.742963	NA	CCDC177
664.421	-0.00871708	0.0824143	-0.105771	0.915764	NA	LPIN3
659.427	0.0937436	0.0831917	1.12684	0.259811	NA	RBM19
1596.58	-0.0691098	0.06068	-1.13892	0.254736	0.999548	CABIN1
218.651	0.161584	0.152246	1.06134	0.288537	NA	ARL16
964.683	0.0435269	0.0686346	0.634183	0.525961	0.999548	SPOP
1765.12	-0.0549882	0.0548164	-1.00313	0.315797	0.999548	ENTPD6
558.546	-0.028371	0.0918767	-0.308795	0.757478	NA	C6orf136
437.083	-0.0868124	0.101423	-0.855947	0.392027	NA	VPS33B
87.7569	0.0434498	0.205509	0.211425	0.832556	NA	DAGLA
0.500134	-0.890542	2.91913	-0.305071	0.760312	NA	PDE1B
2130.33	-0.0392193	0.0540779	-0.725238	0.468306	0.999548	TOB2
299.513	0.0189663	0.1166	0.162662	0.870785	NA	GDAP1
377.324	0.144026	0.10508	1.37063	0.170491	NA	RPS6KA5
285.328	-0.0410933	0.123056	-0.333939	0.738426	NA	BTBD6
1209.44	-0.0504326	0.0695573	-0.725051	0.468421	0.999548	AKR7A2
242.036	-0.125938	0.126438	-0.996049	0.319226	NA	ZNF776
59.9489	0.180398	0.254466	0.70893	0.478368	NA	HSPA1L
1646.37	-0.0281337	0.0627161	-0.448589	0.653729	0.999548	TOMM5
1871.76	0.0114013	0.0548867	0.207724	0.835444	0.999548	PREPL
24.802	0.0259548	0.389492	0.0666377	0.94687	NA	KIF5C
478.521	0.032607	0.0958029	0.340355	0.733589	NA	C1orf131
207.031	0.00542098	0.145148	0.0373479	0.970208	NA	CRIM1
382.704	-0.0263896	0.114607	-0.230261	0.817889	NA	ENST00000636615.1
697.564	-0.0386367	0.0803228	-0.481017	0.630504	0.999548	PBXIP1
491.514	0.0435722	0.0978979	0.445078	0.656263	NA	B3GALNT2
1.16627	0.427825	1.86946	0.22885	0.818986	NA	SMIM24
24.1526	-0.0188894	0.4474	-0.0422203	0.966323	NA	GPR135
8.50315	0.287436	0.66143	0.434568	0.663876	NA	NKX3-2
347.994	0.0544193	0.114092	0.476976	0.633379	NA	COL9A2
4.47874	1.02093	2.97678	0.342966	0.731624	NA	ENST00000646701.1
1983.27	-0.0893164	0.0564001	-1.58362	0.11328	0.999548	SELENOW
616.959	-0.211962	0.0832391	-2.54642	0.0108834	NA	CTSH
3.32146	-0.282423	1.0452	-0.270211	0.786998	NA	HMCN2
425.557	0.0140597	0.0958365	0.146705	0.883365	NA	ACP6
1223.47	-0.0553669	0.0678979	-0.815445	0.414818	0.999548	MYDGF
1432.51	-0.014193	0.0637435	-0.222659	0.823801	0.999548	CCND3
3983.37	0.0122922	0.0400546	0.306885	0.758931	0.999548	PDXDC1
2118.72	-0.0593381	0.0539076	-1.10074	0.271011	0.999548	TUBA1A
79369.8	-0.0338473	0.0486014	-0.696426	0.486162	0.999548	RPLP0
1336.06	-0.00353693	0.0602766	-0.0586784	0.953208	0.999548	ZCRB1
1797.26	-0.0375601	0.0615791	-0.609949	0.541896	0.999548	ZNF768
2668.92	-0.0330917	0.0602178	-0.549533	0.58264	0.999548	CDC42
943.39	-0.0508282	0.0712952	-0.712926	0.475891	0.999548	IRF6
68.6196	0.328053	0.234471	1.39912	0.161777	NA	KBTBD11
807.604	-0.0523074	0.0786435	-0.665121	0.505973	0.999548	NEK2
8.15792	0.0637248	0.659159	0.096676	0.922984	NA	CDKN2A
0.834272	0.59371	2.26138	0.262544	0.792902	NA	GPR52
70.1281	-0.00180171	0.237007	-0.00760193	0.993935	NA	GRK4
2840.99	-0.0174064	0.0539982	-0.322352	0.747186	0.999548	SELENBP1
710.361	0.0551917	0.0829691	0.665207	0.505918	0.999548	KRT81
371.813	0.00818323	0.107291	0.0762715	0.939203	NA	NPRL2
870.464	0.0450983	0.0770079	0.585632	0.558123	0.999548	BTAF1
2257.19	0.0238044	0.054021	0.440651	0.659466	0.999548	OSTC
0.166188	0.966709	4.08047	0.236911	0.812726	NA	SPRR3
0.666513	2.86167	2.39743	1.19364	0.232619	NA	TENM2
435.138	-0.0271359	0.0994773	-0.272785	0.785018	NA	TMEM134
33.4606	0.482054	0.343809	1.4021	0.160885	NA	CLDN9
17.116	-0.019521	0.483847	-0.0403454	0.967818	NA	CCDC171
681.751	0.0417318	0.0826821	0.504726	0.613751	0.999548	NCOA2
1492.73	0.0243262	0.0565219	0.430385	0.666915	0.999548	KLHL36
657.876	0.0652023	0.0825631	0.789727	0.429687	NA	CCDC14
1.5058	-0.327323	1.61711	-0.202411	0.839595	NA	ALB
1153.22	0.0244873	0.063012	0.388613	0.697562	0.999548	CDKN2AIPNL
1.16506	0.419024	1.79483	0.233462	0.815403	NA	CD1D
942.846	-0.00958659	0.0710917	-0.134848	0.892732	0.999548	SIDT2
11.0027	0.265815	0.613865	0.433019	0.665001	NA	HSFX1
794.279	-0.0284771	0.0729451	-0.390392	0.696247	0.999548	TRPM4
0.832782	3.18311	2.21195	1.43905	0.150136	NA	PCSK2
0.335736	1.87054	3.60649	0.518659	0.603999	NA	PIK3CG
1048.91	-0.0956924	0.0763412	-1.25348	0.21003	0.999548	IP6K1
655.085	-0.0422977	0.0842809	-0.501865	0.615762	NA	EFHD2
0.328421	-1.8382	3.63702	-0.505413	0.613269	NA	ARSH
358.345	0.347417	0.118959	2.92048	0.00349496	NA	ENST00000586529.1
136.451	-0.171064	0.170166	-1.00528	0.314761	NA	ADSS1
763.245	0.0346801	0.0760404	0.456074	0.648337	0.999548	OSBPL10
946.088	0.0446361	0.0713684	0.625433	0.531687	0.999548	RLF
168.51	0.0395434	0.15669	0.252368	0.800757	NA	TMEM117
448.597	-0.0300549	0.095529	-0.314615	0.753054	NA	MRNIP
11.8319	-0.364917	0.563331	-0.647785	0.517124	NA	H3C7
3022.45	-0.116544	0.0465185	-2.50533	0.0122339	0.738636	AGAP3
0.328421	-1.8382	3.63702	-0.505413	0.613269	NA	KCTD19
571.737	-0.0639844	0.0841716	-0.760166	0.447155	NA	LPIN2
522.554	0.0297441	0.08878	0.335032	0.737601	NA	HMGCL
155.53	0.0605595	0.156256	0.387566	0.698337	NA	COQ10A
68.041	-0.128683	0.238867	-0.538721	0.590079	NA	EDA
580.4	-0.0448679	0.0832716	-0.538814	0.590015	NA	PMS1
18.8279	0.439499	0.457851	0.959917	0.337097	NA	MAMDC4
585.91	0.033493	0.0834687	0.401264	0.688226	NA	WASF1
6433.54	-0.00901158	0.0366563	-0.24584	0.805806	0.999548	JTB
155.305	0.206561	0.158011	1.30726	0.191124	NA	C19orf44
0.999432	-0.00220242	1.97889	-0.00111296	0.999112	NA	COLEC11
238.297	0.364192	0.133991	2.71804	0.00656707	NA	BBS1
4604.35	0.0133244	0.0419767	0.317424	0.750922	0.999548	CAP1
76.2374	0.0667845	0.236652	0.282206	0.777786	NA	LYN
1446.95	0.0020312	0.0574421	0.0353608	0.971792	0.999548	RYK
495.206	-0.158836	0.092193	-1.72286	0.0849134	NA	PRKCZ
791.732	0.193944	0.0724438	2.67716	0.00742483	0.578189	GINS4
0.166133	-0.956844	4.08047	-0.234493	0.814602	NA	SERP2
0.664399	0.0119223	2.35507	0.00506237	0.995961	NA	HOATZ
2290.62	-0.00622386	0.0535077	-0.116317	0.907401	0.999548	ADAMTS19
1072.83	-0.0233385	0.0692119	-0.337203	0.735964	0.999548	DCK
3.99013	0.248698	0.982383	0.253158	0.800146	NA	CYP4F2
2.66444	0.739012	1.26401	0.584657	0.558778	NA	OXCT2
4.95004	-0.567832	3.76382	-0.150866	0.880082	NA	ENST00000635855.1
1.67238	-0.0168178	3.83462	-0.00438577	0.996501	NA	FUT5
1328.19	-0.0311374	0.0612843	-0.508081	0.611396	0.999548	NDUFC1
0.167868	0.966709	4.08047	0.236911	0.812726	NA	FREM1
17.8084	0.470091	0.486509	0.966254	0.333917	NA	FBLN1
0.500664	0.897092	2.91814	0.307419	0.758525	NA	GAP43
180.666	-0.0722865	0.149894	-0.482252	0.629627	NA	CA5B
589.511	-0.00191179	0.0853329	-0.0224039	0.982126	NA	LMBRD1
0.334001	0.00494072	3.37584	0.00146355	0.998832	NA	LINGO4
1114.23	0.0137169	0.0672534	0.203958	0.838386	0.999548	PAK1IP1
4059.17	0.0121641	0.04334	0.280667	0.778966	0.999548	DKC1
0.336577	-1.86781	3.603	-0.518405	0.604176	NA	PRR23D2
6.00403	-0.823803	0.943553	-0.873085	0.382617	NA	TMEFF1
4957.28	0.0360861	0.0388878	0.927955	0.353431	0.999548	TM9SF2
18.9677	-0.401228	0.442616	-0.906493	0.364675	NA	PROS1
0.167868	0.966709	4.08047	0.236911	0.812726	NA	ENST00000617804.1
1271.19	0.063646	0.0633783	1.00422	0.31527	0.999548	PDPR
1545.4	-0.0868246	0.0584445	-1.48559	0.137388	0.999548	RARA
718.496	-0.0210834	0.0862761	-0.244371	0.806944	0.999548	SPTY2D1
1531.33	-0.000544531	0.057521	-0.00946664	0.992447	0.999548	DIP2B
92.7639	-0.0515683	0.210179	-0.245355	0.806182	NA	PLD1
3.15742	-0.453136	1.06408	-0.425846	0.67022	NA	BCO2
448.411	-0.0141268	0.0949827	-0.148731	0.881766	NA	NIPAL2
606.38	0.0201944	0.0831268	0.242935	0.808056	NA	CENPL
71.1285	0.0649894	0.231696	0.280495	0.779098	NA	NUAK2
116.903	0.368863	0.179178	2.05864	0.039529	NA	GPX2
976.413	0.0104869	0.0728735	0.143906	0.885575	0.999548	ELF2
158.239	0.10718	0.163656	0.654909	0.512527	NA	CAMKMT
874.303	-0.107783	0.0717308	-1.50261	0.13294	0.999548	FHOD1
20242	-0.0228276	0.0332271	-0.687019	0.492071	0.999548	AKAP12
523.875	0.106151	0.0943109	1.12555	0.260358	NA	IFT43
340.754	-0.0164725	0.109497	-0.150438	0.880419	NA	MED9
723.756	-0.0362438	0.0778239	-0.465716	0.641419	0.999548	COQ10B
5154.57	0.0650696	0.0386535	1.68341	0.0922963	0.999548	SEC11A
1087.87	-0.0974672	0.0684431	-1.42406	0.154429	0.999548	IMPA2
40.9481	0.240514	0.298166	0.806644	0.419871	NA	CDK6
8.81817	0.501566	0.656896	0.763539	0.445142	NA	PEAK3
2011.47	0.014267	0.0524268	0.272131	0.785521	0.999548	TET3
619.048	0.0143916	0.0890424	0.161626	0.8716	NA	EXOSC4
3501.88	-0.00824836	0.0455989	-0.18089	0.856454	0.999548	PES1
73.3842	0.0645463	0.225959	0.285654	0.775143	NA	CDKN2B
107.03	0.154105	0.191354	0.805337	0.420625	NA	ZNF724
0.167868	0.966709	4.08047	0.236911	0.812726	NA	TXLNB
1871.03	0.00176963	0.0547607	0.0323157	0.97422	0.999548	RALGPS2
102627	-0.0217394	0.03565	-0.609799	0.541995	0.999548	TUBA1B
4338.88	-0.0391238	0.0498913	-0.784181	0.432934	0.999548	PKP3
4.65595	0.423857	0.892597	0.474858	0.634888	NA	SV2B
149.176	0.159412	0.160847	0.99108	0.321647	NA	ZSWIM9
36.4165	-0.164819	0.339546	-0.48541	0.627385	NA	MYRF
142.037	0.008169	0.16357	0.0499419	0.960169	NA	DCBLD1
771.259	-0.100876	0.0881554	-1.1443	0.252499	0.999548	OVCA2
1.00326	-3.44489	2.21375	-1.55614	0.119676	NA	ENST00000695708.1
1917.17	0.0600433	0.0520792	1.15292	0.248941	0.999548	TBC1D5
3783.57	-0.0514035	0.0439426	-1.16979	0.242087	0.999548	PSMD3
0.336156	0.00494076	3.36815	0.0014669	0.99883	NA	LTA
266.621	0.132053	0.1268	1.04142	0.297679	NA	EFNA5
6777.31	0.00921219	0.0372814	0.247099	0.804832	0.999548	EIF3D
3.16899	-0.148397	1.06961	-0.138739	0.889656	NA	GALR2
1789.07	-0.0216702	0.0564847	-0.383647	0.70124	0.999548	GAK
376.192	0.00574375	0.10476	0.0548276	0.956276	NA	JOSD2
7.82038	0.188155	0.687132	0.273827	0.784217	NA	NCBP2L
3.1607	0.785386	1.08473	0.724036	0.469044	NA	PTPRT
0.16421	-0.956844	4.08047	-0.234493	0.814602	NA	MYOCD
5037.96	0.0412854	0.042781	0.96504	0.334525	0.999548	NOL11
200.931	-0.0116943	0.136816	-0.085475	0.931884	NA	ZIC5
1812.39	-0.103321	0.0619679	-1.66733	0.0954488	0.999548	TRAPPC2L
0.666554	0.00610286	2.35272	0.00259396	0.99793	NA	DMGDH
2060.48	-0.0319874	0.0522956	-0.611665	0.54076	0.999548	DHX16
2.83092	-0.164737	1.13763	-0.144807	0.884863	NA	FGF5
572.757	-0.0536716	0.0861173	-0.623238	0.533128	NA	DALRD3
2.99881	1.00269	1.12196	0.893694	0.371486	NA	NPPC
301.726	-0.210865	0.150323	-1.40274	0.160694	NA	RAB43
1216.49	0.0654872	0.0623563	1.05021	0.293621	0.999548	NIF3L1
0.662558	0.0181286	2.48228	0.0073032	0.994173	NA	NT5E
0.168288	-0.956844	4.08047	-0.234493	0.814602	NA	GPX7
332.633	-0.0153843	0.110802	-0.138845	0.889573	NA	KCTD21
2929.01	0.0214728	0.0464368	0.462409	0.643788	0.999548	ZMIZ1
599.939	0.0308583	0.0854052	0.361316	0.717863	NA	RBMX2
0.6628	0.00761007	2.35682	0.00322895	0.997424	NA	C6orf58
356.78	0.125188	0.106364	1.17698	0.239205	NA	CALCOCO1
29.9835	-0.286766	0.362571	-0.790923	0.428989	NA	SERPINB8
3.66642	-0.255693	1.01746	-0.251306	0.801577	NA	HSD17B13
1786.35	-0.0133564	0.057281	-0.233173	0.815627	0.999548	SEPTIN8
0.332539	1.85899	3.61941	0.513617	0.60752	NA	P2RY10
7014.82	0.0446195	0.0346357	1.28825	0.197658	0.999548	UNG
85.2771	-0.244411	0.219048	-1.11579	0.264512	NA	MAGIX
546.194	0.0723052	0.0921767	0.784419	0.432794	NA	S100PBP
2125.51	0.0134776	0.0510076	0.264228	0.791604	0.999548	YTHDF2
14.4864	-0.360647	0.513364	-0.702517	0.482357	NA	TRIM34
3.65951	0.00533929	0.998522	0.00534719	0.995734	NA	CACNB4
20968.2	-0.0791131	0.137195	-0.576649	0.564177	0.999548	RPS27
640.085	0.0205253	0.0895351	0.229243	0.81868	NA	SYNRG
945.621	0.142232	0.0729613	1.94941	0.051246	0.998397	EPM2AIP1
0.16421	-0.956844	4.08047	-0.234493	0.814602	NA	CES4A
0.167868	0.966709	4.08047	0.236911	0.812726	NA	HNF1B
1567.73	-0.011571	0.0553639	-0.208998	0.83445	0.999548	KCTD5
5602.15	-0.0433892	0.0403031	-1.07657	0.281671	0.999548	SNRPD2
65.8479	-0.227627	0.252795	-0.900439	0.367887	NA	CALD1
28.8044	-0.316603	0.401026	-0.789483	0.429829	NA	SPDYE12
626.134	0.0768906	0.0832343	0.923785	0.355598	NA	FAM86B1
5.81202	-0.0790615	0.961284	-0.0822457	0.934451	NA	ENST00000555938.1
1341.22	-0.0687171	0.0602048	-1.14139	0.253708	0.999548	HPCAL1
10529.2	-0.0394818	0.0445524	-0.886189	0.375516	0.999548	AKT1
2.82023	-0.502538	1.20884	-0.415721	0.677614	NA	POPDC2
19.7956	0.520219	0.453977	1.14592	0.25183	NA	ENST00000562767.2
4357.22	-0.0100926	0.0395066	-0.255466	0.798363	0.999548	RNPS1
5235.76	-0.0673802	0.0462324	-1.45742	0.144999	0.999548	CD81
4.47695	0.331467	0.972965	0.340677	0.733347	NA	C3orf70
474.32	-0.102597	0.0991159	-1.03512	0.300613	NA	FGFRL1
3461.97	-0.0596981	0.0478946	-1.24645	0.2126	0.999548	SUPT5H
0.168288	-0.956844	4.08047	-0.234493	0.814602	NA	ENST00000621802.1
1246.77	0.0420484	0.0640926	0.656058	0.511787	0.999548	MRPL20
538.858	0.0421613	0.0874373	0.482188	0.629672	NA	MIF4GD
9407.17	0.00633587	0.0341974	0.185274	0.853014	0.999548	RBM8A
1380.28	-0.122573	0.0609799	-2.01006	0.0444247	0.966226	SOX4
314.154	0.0699198	0.123532	0.566006	0.57139	NA	C1orf210
88.8466	-0.069834	0.213193	-0.327563	0.743242	NA	ZNF224
3.81258	-1.84153	1.10149	-1.67185	0.0945543	NA	SOX8
1.00435	2.22561	2.05222	1.08449	0.278148	NA	TXNDC2
1.1644	1.33916	1.99936	0.669795	0.502988	NA	ENST00000546840.3
3.83806	-0.376628	1.00796	-0.373654	0.708662	NA	GALNT15
18.5005	0.833809	1.5566	0.535662	0.592192	NA	ENST00000638115.1
71.7636	-0.095561	0.227755	-0.419578	0.674794	NA	HCAR3
0.838866	-1.90116	2.28681	-0.831359	0.405771	NA	CAPN11
890.73	0.000401552	0.0701883	0.00572106	0.995435	0.999548	PHTF1
5.80945	-0.406415	0.842667	-0.482295	0.629596	NA	H4C5
0.836427	0.588116	2.15072	0.273451	0.784506	NA	COL12A1
0.330398	0.00494065	3.38886	0.00145791	0.998837	NA	NOTO
1.33905	-0.736765	1.76152	-0.418255	0.67576	NA	CFAP144
2935.85	0.035359	0.0539284	0.655667	0.512039	0.999548	SCOC
210.57	-0.0658597	0.139544	-0.471962	0.636954	NA	IMMP2L
0.500664	0.897092	2.91814	0.307419	0.758525	NA	TMEM156
598.673	-0.0504676	0.0906907	-0.556481	0.577882	NA	ATG2A
119.985	-0.126096	0.183145	-0.688506	0.491134	NA	FSBP
413.899	-0.0180692	0.102399	-0.176458	0.859934	NA	ZNF268
1496.98	-0.0203132	0.0584668	-0.347431	0.728268	0.999548	NEK7
9.9916	-0.184835	0.636854	-0.290231	0.771639	NA	MAP1LC3C
17.1466	-0.022069	0.477342	-0.0462331	0.963124	NA	IL15RA
14.8288	0.169399	0.516691	0.327854	0.743022	NA	CNFN
1991.28	-0.0147068	0.0505045	-0.291198	0.7709	0.999548	DYNC1I2
733.012	0.00549916	0.0805517	0.0682687	0.945572	0.999548	DUS4L
837.789	-0.0537773	0.0717249	-0.749771	0.453393	0.999548	COMMD10
1870.43	0.0648311	0.0596151	1.0875	0.276818	0.999548	FADS1
2078.02	0.00282094	0.0544502	0.0518077	0.958682	0.999548	KPNA4
881.46	0.102249	0.0710348	1.43942	0.150031	0.999548	CENPE
7.48542	0.32819	0.73704	0.445281	0.656117	NA	DNER
80.4468	-0.0129974	0.229054	-0.056744	0.954749	NA	DAPK2
912.921	-0.0933039	0.0723918	-1.28887	0.197442	0.999548	CFAP298
2081.01	0.0292829	0.0543808	0.53848	0.590246	0.999548	PTPN1
2.33402	-0.410112	1.23864	-0.331098	0.74057	NA	AK5
3280.53	-0.0268967	0.046896	-0.57354	0.566279	0.999548	SEH1L
1409.99	-0.0478469	0.0686072	-0.697403	0.485551	0.999548	GFUS
244.738	-0.0340474	0.125038	-0.272297	0.785394	NA	TCIRG1
632.279	0.0703931	0.0810559	0.868452	0.385147	NA	CEP43
3394.36	0.0516032	0.0437279	1.1801	0.237961	0.999548	ELAC2
0.166133	-0.956844	4.08047	-0.234493	0.814602	NA	TEX43
1598.4	0.0195922	0.0584853	0.334993	0.73763	0.999548	MAP3K2
2.17226	0.219492	1.33961	0.163848	0.869851	NA	HRC
6291.29	0.00762621	0.0383907	0.198647	0.842539	0.999548	GLUD1
262.215	-0.0372938	0.124329	-0.29996	0.764207	NA	TEX9
0.16421	-0.956844	4.08047	-0.234493	0.814602	NA	LGI4
315.119	-0.00522883	0.112227	-0.0465917	0.962839	NA	CEP83
11.6529	-0.16284	0.588625	-0.276644	0.782053	NA	H3C2
377.808	0.0103549	0.105254	0.0983804	0.92163	NA	SIAH1
1.50228	-0.327637	1.68228	-0.194757	0.845583	NA	LGALS7B
4271.71	-0.0101225	0.0478367	-0.211605	0.832415	0.999548	TFDP1
175.037	-0.00388229	0.150737	-0.0257553	0.979453	NA	CTU1
1100.53	0.0432306	0.0705107	0.613107	0.539805	0.999548	SMAGP
12.1368	0.124546	0.559133	0.222749	0.823731	NA	SUSD5
2819.47	0.0275567	0.0515609	0.534451	0.59303	0.999548	SS18
7202.42	0.0299885	0.0391512	0.765966	0.443697	0.999548	MACROH2A1
2332.02	0.0115972	0.0519183	0.223375	0.823244	0.999548	NDFIP1
0.498632	-2.43777	2.6621	-0.915733	0.359807	NA	SULT2A1
222.957	-0.074922	0.13541	-0.553299	0.580059	NA	TSNARE1
0.498808	2.44393	3.08758	0.791536	0.428631	NA	ENST00000645007.1
2459.25	-0.0605927	0.0487201	-1.24369	0.213613	0.999548	METTL13
564.34	0.119339	0.085092	1.40247	0.160776	NA	FOCAD
930.834	-0.0712654	0.0713573	-0.998712	0.317934	0.999548	CREBL2
0.166188	0.966709	4.08047	0.236911	0.812726	NA	PRAP1
0.336156	0.00494076	3.36815	0.0014669	0.99883	NA	PLA2G12B
67.8806	0.0480274	0.237308	0.202384	0.839616	NA	POU6F1
158.362	0.0988991	0.153107	0.645948	0.518313	NA	SLFN5
131.861	0.107527	0.178668	0.601825	0.54729	NA	FSTL4
1104.97	-0.0957352	0.074228	-1.28975	0.197139	0.999548	LRWD1
24.3059	0.244999	0.405414	0.604318	0.545633	NA	PTGER2
547.141	0.034705	0.0873595	0.397266	0.691171	NA	MTG2
114.498	-0.129203	0.182707	-0.707159	0.479468	NA	TPST1
50.434	0.090818	0.272992	0.332676	0.739379	NA	MRAS
9.14693	-0.0468133	0.65931	-0.0710035	0.943395	NA	WDR93
386.866	-0.0364075	0.108015	-0.337061	0.736071	NA	KRT7
63.1174	-0.0333129	0.241234	-0.138093	0.890167	NA	CFAP119
633.044	-0.139878	0.0800172	-1.7481	0.0804468	NA	TBC1D1
0.168288	-0.956844	4.08047	-0.234493	0.814602	NA	BARHL1
0.496613	-0.884612	2.74396	-0.322385	0.747161	NA	DEFB134
1215.22	0.0434401	0.0651022	0.66726	0.504606	0.999548	ZCCHC14
5499.52	-0.0597324	0.0502546	-1.18859	0.234599	0.999548	SLC25A6
8295.39	0.00623563	0.0423566	0.147217	0.88296	0.999548	BANF1
15.9755	0.185834	0.479058	0.387915	0.698079	NA	EDARADD
441.977	0.117763	0.0959179	1.22775	0.219542	NA	WDR4
2342.79	-0.0162853	0.0488766	-0.333192	0.738989	0.999548	SIN3A
1542.46	0.000542307	0.0581567	0.00932494	0.99256	0.999548	LONP2
0.501924	2.45136	2.84016	0.863105	0.38808	NA	C8G
464.395	0.0258829	0.0953605	0.271422	0.786067	NA	SLC25A28
1.82623	1.42403	1.55662	0.914825	0.360283	NA	OTOA
15.6631	-0.242369	0.502044	-0.482764	0.629263	NA	KCNH1
225.904	-0.0056853	0.128987	-0.0440765	0.964843	NA	LGALS3BP
6708.7	0.0237565	0.03478	0.68305	0.494575	0.999548	DAP3
2.16035	0.227476	1.2945	0.175725	0.86051	NA	CT45A8
68.2493	-0.363553	0.245872	-1.47863	0.13924	NA	CREB3L1
332.09	0.0237547	0.109105	0.217723	0.827645	NA	WARS2
22.1433	0.113313	0.403048	0.281141	0.778602	NA	KBTBD8
3526.14	0.0430215	0.0459331	0.936613	0.348958	0.999548	UBE2Q1
251.513	0.0223894	0.123631	0.181098	0.856291	NA	NUP62CL
711.82	-0.00885277	0.083176	-0.106434	0.915238	0.999548	RRP9
145.855	-0.00796147	0.163374	-0.0487316	0.961133	NA	ZNF34
0.166133	-0.956844	4.08047	-0.234493	0.814602	NA	NEUROD4
0.332375	1.8584	3.62011	0.513354	0.607704	NA	SNTG2
2.33295	-1.43711e-05	1.25787	-1.14249e-05	0.999991	NA	GPR3
8.98248	0.220505	0.639425	0.344848	0.730208	NA	ACRV1
1.33637	0.746517	1.72104	0.433758	0.664464	NA	EPX
80.8851	-0.209445	0.218355	-0.959197	0.337459	NA	ID4
0.330398	0.00494065	3.38886	0.00145791	0.998837	NA	STAC
156.187	-0.0336046	0.169614	-0.198124	0.842948	NA	ENC1
42.7984	0.174061	0.296793	0.586473	0.557558	NA	FBXL2
141.146	0.182295	0.180032	1.01257	0.311267	NA	RNF144A
0.167868	0.966709	4.08047	0.236911	0.812726	NA	CHGB
848.476	-0.0331797	0.0755341	-0.439268	0.660467	0.999548	SPINDOC
153.279	-0.0661345	0.161603	-0.40924	0.682364	NA	LRP1
3039.44	-0.0453453	0.0497224	-0.91197	0.361785	0.999548	APEH
12.4961	-0.266867	0.555987	-0.479988	0.631236	NA	ATP6V1G2
4040.55	-0.0289871	0.0473086	-0.612723	0.540059	0.999548	MCM5
3850.65	-0.0322542	0.0615731	-0.523835	0.600393	0.999548	POLR2E
2.66088	1.16173	2.62603	0.442391	0.658206	NA	GOLGA8T
418.037	0.130435	0.0972435	1.34132	0.179816	NA	WBP4
639.668	-0.0642456	0.0809757	-0.793394	0.427548	NA	GAL
11000.9	-0.040011	0.0338756	-1.18111	0.237557	0.999548	PRRC2A
12.1642	-0.353735	0.554641	-0.637774	0.523621	NA	STEAP1
1.83331	0.269819	1.4672	0.183901	0.854092	NA	GRIK1
1112.74	9.75984e-05	0.0695178	0.00140393	0.99888	0.999548	ABHD17C
3663.98	-0.00863972	0.0439845	-0.196426	0.844276	0.999548	MSH6
1622.34	-0.0311978	0.0561707	-0.555411	0.578614	0.999548	ABI1
1.66524	1.22714	1.60927	0.762542	0.445736	NA	CEND1
1564.68	0.076167	0.0652911	1.16658	0.243382	0.999548	TNKS2
0.330398	0.00494065	3.38886	0.00145791	0.998837	NA	NEXN
624.479	-0.0579633	0.095165	-0.609082	0.54247	NA	DAGLB
4.16813	0.587875	0.950535	0.618467	0.536267	NA	PDE1A
1452.02	0.0641849	0.0626613	1.02431	0.305687	0.999548	B4GALT5
106.413	0.0904181	0.187786	0.481495	0.630165	NA	RADIL
0.334421	-1.8598	3.32596	-0.559177	0.576041	NA	SOX10
24290.1	-0.162563	0.0435433	-3.73336	0.00018894	0.0886275	GPI
43.1474	-0.366441	0.33151	-1.10537	0.269	NA	SLC22A15
6481.96	-0.115371	0.0484363	-2.38191	0.0172229	0.802384	SPDEF
2190.1	-0.00289261	0.0537818	-0.0537842	0.957107	0.999548	PTPMT1
1067.26	0.0733787	0.0644143	1.13917	0.254633	0.999548	HDDC2
0.662978	-1.47183	2.46536	-0.597003	0.550505	NA	CAMK4
27.2909	0.613542	0.380529	1.61234	0.106888	NA	OR14J1
623.872	0.0412078	0.0824847	0.499581	0.61737	NA	TTC9
0.668842	-2.85987	2.54393	-1.1242	0.26093	NA	ENST00000455843.5
1195.5	0.0132506	0.0623135	0.212644	0.831605	0.999548	FTO
9331.59	0.0339616	0.0365634	0.928842	0.352971	0.999548	EIF2AK1
6.81991	-0.350141	0.73925	-0.473644	0.635754	NA	ANGPTL8
495.254	0.0974046	0.0920556	1.05811	0.290007	NA	APOBEC3B
93.1298	0.133866	0.205394	0.651754	0.51456	NA	THAP8
0.332375	1.8584	3.62011	0.513354	0.607704	NA	SRSF12
183.664	-0.0238059	0.144399	-0.164861	0.869053	NA	GTPBP8
168.745	0.028855	0.156934	0.183867	0.854118	NA	DOC2A
5881.3	-0.0185292	0.0377819	-0.490425	0.623833	0.999548	PRRC2B
7203.4	0.0436135	0.0381023	1.14464	0.252358	0.999548	CYCS
456.06	0.128586	0.095153	1.35136	0.176581	NA	ATRIP
0.834504	0.592996	2.15236	0.27551	0.782925	NA	C17orf50
1200.4	-0.12574	0.0634696	-1.9811	0.0475801	0.979027	PHLDA2
919.208	0.0350889	0.074138	0.473292	0.636005	0.999548	UROD
1316.91	-0.0293473	0.0600015	-0.48911	0.624764	0.999548	CDCA8
0.671473	2.87065	2.77182	1.03566	0.300363	NA	SPATA46
2.65275	-0.353777	1.24896	-0.283258	0.776979	NA	MUC13
115.082	-0.0327456	0.187441	-0.174698	0.861317	NA	SH3D21
51.143	0.164503	0.275517	0.59707	0.55046	NA	KIF12
23.3306	0.00391763	0.410187	0.00955084	0.99238	NA	GLYCTK
615.892	0.00361681	0.085279	0.0424115	0.966171	NA	TLCD1
2902.07	0.0223869	0.0498964	0.448667	0.653672	0.999548	UFD1
7.85157	0.199098	2.19034	0.0908981	0.927574	NA	UPK3BL2
8101.44	0.0466784	0.0378371	1.23367	0.217326	0.999548	ATXN7L3B
715.797	0.0108333	0.0760068	0.14253	0.886661	0.999548	DDA1
55.9217	0.160407	0.26111	0.614326	0.539	NA	OR6C74
905.777	-0.077869	0.0710791	-1.09553	0.273287	0.999548	MED25
428.444	-0.137683	0.101231	-1.36009	0.173803	NA	FAM171A2
6869.35	0.0583596	0.0396401	1.47224	0.140957	0.999548	PRC1
927.785	-0.106171	0.0697119	-1.523	0.127758	0.999548	ARAF
2499.02	-0.000501526	0.0519639	-0.00965144	0.992299	0.999548	MRPL19
332.149	0.094103	0.116954	0.804618	0.42104	NA	IFT25
1190.97	0.148943	0.0629262	2.36694	0.0179358	0.813371	MRRF
539.187	0.0540754	0.0871353	0.620591	0.534869	NA	ZFAND2A
631.789	0.0445536	0.0842467	0.528847	0.596911	NA	ZBTB22
0.997276	0.00195985	1.89815	0.00103251	0.999176	NA	LCP2
119.076	0.33301	0.176835	1.88317	0.0596776	NA	ZNF311
718.741	-0.0498902	0.0838091	-0.595284	0.551654	0.999548	ZNF646
424.425	0.00344369	0.098265	0.0350449	0.972044	NA	RTCA
63.2369	0.0507492	0.24263	0.209163	0.834321	NA	ZNF883
2696.46	0.00905718	0.0531915	0.170275	0.864794	0.999548	PPP4R3A
0.673153	-2.86802	2.76976	-1.03548	0.300446	NA	ENST00000431882.4
339.602	-0.00909187	0.106773	-0.0851515	0.932141	NA	WHAMM
1722.2	0.0122926	0.0541173	0.227148	0.820309	0.999548	SCAMP2
43.152	1.16721	0.667634	1.74829	0.0804147	NA	SYNC
55.2793	0.0403365	0.263191	0.15326	0.878193	NA	ZNF483
23.8371	0.104801	0.400559	0.261636	0.793602	NA	APC2
153.339	-0.0301275	0.160758	-0.187409	0.85134	NA	STC1
11568	-0.0145728	0.0410045	-0.355396	0.722293	0.999548	CLU
8.65168	-0.557739	0.651452	-0.856147	0.391916	NA	EIF2S3B
1146.33	-0.156366	0.06995	-2.2354	0.0253914	0.86747	SULT2B1
1.00275	2.22356	2.03475	1.09279	0.274486	NA	TRHR
476.103	0.055478	0.0915178	0.6062	0.544382	NA	TMEM107
488.908	-0.0311658	0.0915793	-0.340315	0.733619	NA	ABTB2
1255.24	-0.0159053	0.0631695	-0.251788	0.801205	0.999548	LYPLA2
834.457	-0.027187	0.0724247	-0.375383	0.707376	0.999548	ARHGEF2
4.34013	0.00064453	0.98317	0.000655563	0.999477	NA	STARD9
819.734	0.0298807	0.076149	0.392398	0.694764	0.999548	MRPS36
674.511	0.0435584	0.0805402	0.540828	0.588626	NA	PGGT1B
23.4916	0.105494	0.401904	0.262485	0.792948	NA	POTEE
406.161	0.0132634	0.101422	0.130774	0.895954	NA	ALKBH6
1749.59	-0.00487988	0.0547346	-0.0891553	0.928958	0.999548	KAT7
1397.11	0.0244618	0.0784762	0.31171	0.755261	0.999548	PNPLA8
6.81375	0.217352	0.751009	0.289413	0.772266	NA	DSC3
1580.27	0.0306583	0.0636981	0.481306	0.630299	0.999548	MELK
414.581	-0.0725501	0.103586	-0.700385	0.483687	NA	DOCK9
38.7915	-0.00925843	0.325459	-0.0284473	0.977305	NA	ABCC6
0.831265	3.18087	2.3885	1.33175	0.182944	NA	CYP27C1
549.26	-0.069314	0.0873987	-0.793078	0.427732	NA	YIPF1
29091	0.0312927	0.0294042	1.06422	0.287228	0.999548	RPS6
12779.8	-0.0229898	0.0318724	-0.721307	0.470721	0.999548	HNRNPUL1
239.943	-0.0610309	0.127501	-0.47867	0.632174	NA	NEMP2
12263.9	0.0324177	0.0363257	0.892417	0.372169	0.999548	TMPO
21538.8	-0.0216252	0.033466	-0.646183	0.518161	0.999548	RPL14
1187.33	-0.0292409	0.0659577	-0.443328	0.657529	0.999548	ZNF592
1108.57	0.0491808	0.0663471	0.741267	0.458532	0.999548	KRTCAP2
30.6412	-0.0893837	0.344505	-0.259456	0.795284	NA	CEL
44.2712	-0.365888	0.287305	-1.27352	0.202834	NA	CLEC11A
53.9313	-0.173297	0.265742	-0.652126	0.51432	NA	HAAO
384.116	0.0812959	0.101546	0.800584	0.423373	NA	C17orf58
15.1681	0.098618	0.493321	0.199906	0.841554	NA	SNCB
831.019	-0.0665971	0.0706958	-0.942023	0.346181	0.999548	SAV1
2162.08	-0.0326779	0.0611942	-0.534003	0.593339	0.999548	RAB25
1083.6	0.091425	0.0699886	1.30628	0.191456	0.999548	KDM4A
2035.36	-0.049454	0.0592116	-0.835208	0.403601	0.999548	EML3
0.836711	-1.89758	2.26836	-0.836542	0.40285	NA	CRB1
632.544	0.0404136	0.0830735	0.48648	0.626627	NA	STAM2
452.082	0.0285676	0.0946921	0.30169	0.762889	NA	RAI14
1815.42	-0.00721618	0.0595477	-0.121183	0.903546	0.999548	MTMR12
5.16515	-0.0896263	0.834833	-0.107358	0.914505	NA	PCDHB15
223.701	-0.0627284	0.137702	-0.455538	0.648723	NA	INTU
2448.73	-0.00310256	0.0484538	-0.0640312	0.948945	0.999548	CTSA
408.103	-0.0929531	0.0992162	-0.936875	0.348823	NA	SNAPC4
2297.63	0.0634116	0.0528981	1.19875	0.230625	0.999548	ATMIN
5.32675	-0.356154	0.825673	-0.43135	0.666214	NA	PNMA8C
6.48901	-0.832031	0.765011	-1.08761	0.276769	NA	ENST00000558783.2
1633.8	-0.00929803	0.0552846	-0.168185	0.866438	0.999548	TIMM17A
3.48179	-0.992149	1.09535	-0.90578	0.365052	NA	TFCP2L1
103.914	-0.162091	0.193492	-0.837714	0.402191	NA	CAPN10
14.9891	0.132069	0.504929	0.261559	0.793661	NA	TDRD12
148.042	0.0317189	0.175559	0.180674	0.856624	NA	MINDY2
31.9478	-0.41757	0.349403	-1.1951	0.232049	NA	ENST00000640370.1
812.533	-0.0129058	0.0731166	-0.17651	0.859893	0.999548	HIRIP3
6.48545	0.0778421	0.761206	0.102261	0.918549	NA	REN
6461.17	0.0431846	0.0386949	1.11603	0.26441	0.999548	ZNF664
26.6437	0.1489	0.370589	0.401792	0.687837	NA	NAGS
0.168288	-0.956844	4.08047	-0.234493	0.814602	NA	GATA5
1593.65	0.0376072	0.0556814	0.6754	0.499422	0.999548	CNOT3
0.166269	0.966709	4.08047	0.236911	0.812726	NA	ASB5
0.330343	-1.84552	3.341	-0.552387	0.580683	NA	SGIP1
966.809	0.00893701	0.0705922	0.1266	0.899257	0.999548	RNF168
121.034	-0.149808	0.174615	-0.857934	0.390929	NA	ING2
769.263	-0.0741125	0.0752697	-0.984625	0.324808	0.999548	CAPN15
3.99268	0.242375	1.00674	0.240753	0.809747	NA	CFAP58
251.923	-0.0584236	0.123843	-0.471754	0.637102	NA	EFNB3
85.2339	-0.164122	0.214104	-0.766554	0.443347	NA	SYT3
1772.64	0.0616939	0.0576666	1.06984	0.284693	0.999548	FKBP5
0.665037	0.00183292	2.47925	0.000739302	0.99941	NA	KCNH8
1677.44	0.00126438	0.0588015	0.0215026	0.982845	0.999548	PRKAA1
313.427	0.0595486	0.117594	0.506392	0.612581	NA	CEP57L1
167.138	-0.104058	0.152921	-0.68047	0.496207	NA	MAML3
239.587	0.0548795	0.12613	0.435101	0.663489	NA	C3orf33
202.334	-0.0305338	0.139798	-0.218414	0.827107	NA	FCHSD1
3040.36	0.0576256	0.055975	1.02949	0.303251	0.999548	CKS2
990.451	-0.0636567	0.0680347	-0.93565	0.349453	0.999548	DAB2IP
265.014	0.139623	0.1231	1.13422	0.256701	NA	TMEM116
825.106	-0.0893198	0.0874709	-1.02114	0.30719	0.999548	MAP7D1
45.7522	-0.109225	0.28876	-0.378257	0.70524	NA	FAM227A
1256.37	0.0388328	0.0640341	0.606439	0.544223	0.999548	RTF1
132.169	0.070365	0.171	0.41149	0.680713	NA	ARSA
12938.4	0.00872458	0.0330607	0.263895	0.791861	0.999548	ACLY
0.167868	0.966709	4.08047	0.236911	0.812726	NA	FAM237B
4.98282	1.01022	0.974354	1.03681	0.299824	NA	TRGV2
3.9939	-0.731954	0.958085	-0.763976	0.444882	NA	INSYN2A
17.8034	-0.292639	0.464227	-0.63038	0.528446	NA	C1QL4
5.1535	-0.274782	0.841202	-0.326655	0.743929	NA	SPATA25
89.0734	0.215866	0.204414	1.05602	0.290957	NA	LRRC23
2.50042	0.193642	1.23001	0.157431	0.874905	NA	IL22RA1
1.65993	-0.576961	1.54059	-0.374507	0.708027	NA	MEFV
365.271	-0.0263374	0.114866	-0.229288	0.818645	NA	DYNLT3
798.662	0.0179867	0.0794121	0.226498	0.820814	0.999548	CHAMP1
1.16856	-1.31407	2.02472	-0.649016	0.516328	NA	CD300LG
66.5936	0.396915	0.236745	1.67655	0.09363	NA	P2RY11
16.6613	0.647955	0.488218	1.32718	0.184448	NA	LRRN1
0.167868	0.966709	4.08047	0.236911	0.812726	NA	NUTM2F
11866	-0.0242018	0.041175	-0.587778	0.556681	0.999548	APH1A
126.782	-0.0162291	0.195421	-0.083047	0.933814	NA	ZNF628
93.2263	0.149345	0.200092	0.746383	0.455436	NA	MMRN2
890.591	0.0570755	0.0700803	0.81443	0.415398	0.999548	BCL9
5979.89	-0.004009	0.0455541	-0.0880051	0.929873	0.999548	ARCN1
1.16349	-0.412692	1.77791	-0.232121	0.816444	NA	ENST00000494383.1
1.99952	0.00320923	1.43447	0.00223722	0.998215	NA	KRT2
1052.06	-0.0878093	0.0758187	-1.15815	0.246804	0.999548	ZDHHC12
125.39	-0.0299154	0.173522	-0.172401	0.863122	NA	NDRG4
39.9638	-0.309057	0.306128	-1.00957	0.312703	NA	PLPP1
0.166188	0.966709	4.08047	0.236911	0.812726	NA	EGR4
17.4915	0.589761	0.462309	1.27569	0.202066	NA	ARHGAP30
316.033	0.0251918	0.11381	0.22135	0.82482	NA	ZNF585B
702.177	-0.0487343	0.079339	-0.614254	0.539047	0.999548	PTPRJ
9.70901	-1.2745	2.10564	-0.605279	0.544993	NA	ENST00000658393.1
824.33	0.0542535	0.0757882	0.715857	0.474079	0.999548	C2orf49
4041.61	0.0770102	0.0427488	1.80146	0.0716306	0.999548	KCTD20
1.82376	0.818347	1.60737	0.509122	0.610667	NA	ENST00000509644.5
4.98022	0.0116464	0.902057	0.012911	0.989699	NA	SBSN
3674.16	-0.0119201	0.0461576	-0.258248	0.796215	0.999548	SEPTIN9
251.563	0.0110327	0.126338	0.0873275	0.930411	NA	HES4
500.605	0.0174548	0.0893419	0.195371	0.845103	NA	SREK1IP1
270.186	-0.0891021	0.120433	-0.739845	0.459394	NA	ZNF813
965.857	0.0513357	0.0729386	0.70382	0.481545	0.999548	QSOX2
56.5769	-0.215506	0.266347	-0.809118	0.418447	NA	RORC
338.656	-0.0170633	0.117387	-0.14536	0.884427	NA	SLC25A20
226.615	-0.171363	0.133957	-1.27924	0.200811	NA	DNAJC24
0.167868	0.966709	4.08047	0.236911	0.812726	NA	GP5
134.912	0.181954	0.180405	1.00859	0.313173	NA	ZNF329
36.295	0.111723	0.333538	0.334965	0.737652	NA	GSDMB
2.82605	-0.159709	1.14509	-0.139473	0.889077	NA	KANK3
0.328421	-1.8382	3.63702	-0.505413	0.613269	NA	MLC1
13.771	-0.165511	0.580826	-0.284958	0.775676	NA	TMEM86B
1.99594	-0.478339	1.32941	-0.359812	0.718988	NA	LGALS2
1137.54	-0.0350879	0.071231	-0.492593	0.6223	0.999548	MRPL21
109.694	-0.0072306	0.189005	-0.0382562	0.969483	NA	SYT15
3810.46	0.0169961	0.0497512	0.341622	0.732636	0.999548	SFXN1
106.837	0.0326338	0.188557	0.173072	0.862595	NA	EOGT
2764.51	-0.0281459	0.0462616	-0.608407	0.542918	0.999548	UCK2
669.05	-0.149029	0.0892748	-1.66933	0.0950519	NA	ASPSCR1
3126.13	-0.0136711	0.0450321	-0.303585	0.761444	0.999548	DVL3
5609.98	0.0171313	0.0408618	0.41925	0.675033	0.999548	CTNNB1
652.185	-0.0141421	0.0810843	-0.174412	0.861542	NA	GOLM1
5501.79	0.00932546	0.0379167	0.245946	0.805724	0.999548	DNMT1
0.167868	0.966709	4.08047	0.236911	0.812726	NA	SPATA12
969.068	-0.0640149	0.071505	-0.895251	0.370653	0.999548	SH3D19
0.167868	0.966709	4.08047	0.236911	0.812726	NA	GPR119
2221.54	-0.0674437	0.0489412	-1.37806	0.168186	0.999548	TNRC18
16.9832	0.175636	0.460211	0.381641	0.702728	NA	DOK3
723.057	-0.0462898	0.0753732	-0.614141	0.539122	0.999548	CDC25C
0.167868	0.966709	4.08047	0.236911	0.812726	NA	TGM4
285.721	-0.0359898	0.119928	-0.300094	0.764105	NA	THAP1
51.4652	0.352483	0.275353	1.28011	0.200505	NA	NKAIN3
733.341	0.0672687	0.0837357	0.803346	0.421775	0.999548	ZNF131
2387.72	-0.00438817	0.0552002	-0.0794957	0.936638	0.999548	UBE2G1
2.17269	1.17578	1.41732	0.829577	0.406778	NA	ENST00000591514.1
64.7474	-0.300342	0.241548	-1.2434	0.213719	NA	CPLANE2
1.8343	-0.806523	1.42426	-0.566276	0.571206	NA	NSG1
1738.82	-0.0974172	0.0541924	-1.79762	0.0722378	0.999548	PPP1R9B
10.9877	0.00612298	0.57186	0.0107071	0.991457	NA	ENST00000586020.1
626.331	0.22244	0.0951306	2.33826	0.0193739	NA	ZNF397
185.755	0.150366	0.144021	1.04406	0.296458	NA	SETDB2
13.5013	0.255426	0.536637	0.475975	0.634092	NA	VWA2
48.4351	-0.16414	0.287689	-0.570548	0.568306	NA	LIMCH1
69.3749	-0.0566339	0.234811	-0.24119	0.809408	NA	ANKMY1
13814.1	-0.0186275	0.0420038	-0.443471	0.657425	0.999548	TUBB4B
282.541	-0.0474587	0.127871	-0.371144	0.71053	NA	ZNF585A
2290.97	0.00912162	0.0500838	0.182127	0.855483	0.999548	PEA15
2235.72	0.00266358	0.0506048	0.0526349	0.958023	0.999548	PNMA1
896.049	0.0327392	0.0687531	0.476185	0.633942	0.999548	GTF2H2
23.1598	0.0675058	0.404812	0.166759	0.86756	NA	DQX1
65.1109	0.159746	0.255475	0.625289	0.531782	NA	ZNF550
1975.53	-0.0250919	0.0536746	-0.467481	0.640156	0.999548	MYH10
101.606	-0.0621228	0.197411	-0.314687	0.752999	NA	CBARP
1269.75	0.00238287	0.0610061	0.0390595	0.968843	0.999548	RNF220
16.485	0.0314064	0.494216	0.063548	0.94933	NA	FLT3
786.75	-0.0063691	0.0771619	-0.0825421	0.934216	0.999548	CSNK1G1
1935.18	0.0577974	0.05508	1.04934	0.294023	0.999548	CTPS1
80.9098	-0.137802	0.216253	-0.637224	0.523979	NA	PLIN5
57.6195	0.120345	0.295092	0.407821	0.683405	NA	ZNF709
101.493	0.119235	0.20468	0.582543	0.560201	NA	RAD52
4356.09	0.0270548	0.0433575	0.623993	0.532632	0.999548	UBFD1
0.166133	-0.956844	4.08047	-0.234493	0.814602	NA	PCDHGB5
225.032	0.142108	0.142572	0.996741	0.31889	NA	NPIPB13
721.076	0.0483417	0.0823441	0.587069	0.557157	0.999548	ATG2B
1581.09	0.109365	0.0597041	1.83178	0.0669845	0.999548	ZNF638
101.956	0.12685	0.199419	0.636095	0.524714	NA	IFI27L1
2982.57	0.0290203	0.0510815	0.568118	0.569955	0.999548	SRP54
2537.96	0.0755687	0.0504468	1.49799	0.134137	0.999548	PURB
1.83891	0.266841	1.47461	0.180956	0.856402	NA	AGXT
10309.3	0.0413638	0.0360792	1.14647	0.251599	0.999548	HSPA5
1.00224	0.0110878	1.99653	0.00555356	0.995569	NA	PPFIA2
141.452	0.0118845	0.167104	0.0711203	0.943302	NA	SCD5
8140.08	-0.0533525	0.0374487	-1.42468	0.154249	0.999548	UBA1
523.006	-0.00938014	0.0907984	-0.103307	0.917719	NA	OCIAD2
695.523	-0.0460699	0.0810163	-0.56865	0.569594	0.999548	MMP15
419.299	0.0430241	0.100736	0.427097	0.669309	NA	OSMR
329.052	-0.0810831	0.109164	-0.742767	0.457623	NA	ZNF121
236.664	-0.0231957	0.141657	-0.163746	0.869931	NA	ZNF503
1858.64	-0.0237622	0.0525416	-0.452256	0.651085	0.999548	CSNK1E
33.8561	-0.0118272	0.355184	-0.0332988	0.973436	NA	ENST00000541135.5
0.168288	-0.956844	4.08047	-0.234493	0.814602	NA	PTGFR
331.051	-0.0215807	0.110203	-0.195827	0.844746	NA	ZNF189
1060.01	-0.0575291	0.0654214	-0.879363	0.379205	0.999548	PRKRA
37.1067	-0.0327007	0.314899	-0.103845	0.917292	NA	SOAT2
99.0994	0.241894	0.203058	1.19126	0.233552	NA	CIBAR1
461.303	-0.0374771	0.094313	-0.39737	0.691095	NA	PPP1R9A
2.50248	0.586615	1.23279	0.475845	0.634185	NA	DEPP1
1360.68	-0.0499486	0.058937	-0.847491	0.396721	0.999548	KANK2
0.332321	0.00494069	3.38189	0.00146093	0.998834	NA	RNF225
698.409	0.0293625	0.0800067	0.367001	0.713618	0.999548	MKS1
0.168288	-0.956844	4.08047	-0.234493	0.814602	NA	TNFRSF4
0.166188	0.966709	4.08047	0.236911	0.812726	NA	TRBC2
71.3898	-0.135585	0.231185	-0.586478	0.557555	NA	NR6A1
21.3253	-0.176963	0.415426	-0.42598	0.670122	NA	TMEM86A
182.256	-0.113694	0.146341	-0.776916	0.437209	NA	FUT11
592.318	0.0771566	0.0845898	0.912126	0.361703	NA	SLC35B3
137.613	-0.200598	0.166701	-1.20334	0.228846	NA	ATAT1
7.64858	1.20022	0.760502	1.5782	0.11452	NA	AOC3
123.74	0.109293	0.174532	0.626204	0.531181	NA	ZNF555
1.66363	1.2297	1.53924	0.798899	0.424349	NA	ADGRF3
427.464	-0.171355	0.108126	-1.58478	0.113017	NA	NFATC4
86.1485	0.121216	0.219852	0.551355	0.581391	NA	B9D2
1264.43	0.111543	0.0684829	1.62877	0.103362	0.999548	TRAPPC3
812.962	0.0403353	0.0762139	0.529239	0.59664	0.999548	CRBN
11.6508	-0.159265	0.55435	-0.287301	0.773882	NA	PXDC1
0.668614	1.48584	2.33661	0.635898	0.524843	NA	GNG14
52.7524	0.0509578	0.266205	0.191423	0.848194	NA	KCNJ14
2058.97	-0.0338201	0.0572311	-0.590939	0.554561	0.999548	KMT2E
0.167868	0.966709	4.08047	0.236911	0.812726	NA	GALP
909.156	0.0492583	0.0712773	0.691079	0.489516	0.999548	SDAD1
97.8516	0.0542593	0.199038	0.272607	0.785155	NA	P2RX5-TAX1BP3
0.16421	-0.956844	4.08047	-0.234493	0.814602	NA	GPR34
1042.61	0.125941	0.0732144	1.72017	0.0854019	0.999548	ZNF3
794.38	-0.0787734	0.0881598	-0.89353	0.371574	0.999548	TIMM17B
4.3295	-6.9031e-05	0.951471	-7.25519e-05	0.999942	NA	FGF18
11.1444	0.572227	0.628989	0.909758	0.36295	NA	CLCA2
912.477	0.00159962	0.0716238	0.0223337	0.982182	0.999548	CDS1
7.49018	-0.06068	0.701007	-0.0865612	0.93102	NA	PLXNC1
625.546	-0.00982411	0.0809714	-0.121328	0.903431	NA	SMAD7
2216.05	0.0506841	0.050629	1.00109	0.316784	0.999548	NEDD8
1711.88	-0.0594694	0.0587002	-1.0131	0.31101	0.999548	SLC52A2
2.65677	0.370957	1.17508	0.315686	0.752241	NA	PPP4R4
26.6092	-0.0662946	0.3924	-0.168947	0.865839	NA	TRPV6
2741.84	0.00612383	0.0457788	0.13377	0.893584	0.999548	NUP62
638.989	0.0647429	0.0839769	0.770961	0.44073	NA	SLC35A3
1.50415	1.81689	1.85581	0.979029	0.327566	NA	ENST00000647612.1
0.496586	0.897084	2.92612	0.306579	0.759164	NA	MC5R
50.1225	0.12979	0.269052	0.482399	0.629523	NA	DDX60L
81.2975	0.0754821	0.219361	0.3441	0.730771	NA	PLA2G4F
562.177	-0.0199934	0.0858801	-0.232806	0.815912	NA	DGKD
662.778	0.0674908	0.0819047	0.824017	0.40993	NA	RBM4B
376.422	-0.0708536	0.112081	-0.632162	0.527281	NA	FAM227B
1786.86	-0.0259806	0.0660744	-0.393202	0.69417	0.999548	PIM3
1.32725	0.747145	1.69861	0.439857	0.660041	NA	CD70
0.332266	-1.85227	3.62057	-0.511595	0.608934	NA	TRGV3
1416.91	0.0437397	0.0605799	0.722016	0.470284	0.999548	MRFAP1L1
180.429	0.132823	0.146575	0.90618	0.364841	NA	NRCAM
48.2503	-0.15284	0.282359	-0.541299	0.588301	NA	SLC43A1
0.332539	1.85899	3.61941	0.513617	0.60752	NA	IGSF6
194.14	0.188176	0.139208	1.35176	0.176451	NA	MYPOP
269.487	0.0940695	0.125001	0.752551	0.45172	NA	SCO2
414.31	0.139247	0.103015	1.35172	0.176465	NA	PHKA2
421.436	-0.0317317	0.111986	-0.283355	0.776904	NA	ITGB3BP
770.297	-0.152499	0.0840125	-1.81519	0.069494	0.999548	TEDC1
5.15843	-0.859523	0.877559	-0.979448	0.327359	NA	ZNF454
7140.61	0.00789235	0.0407556	0.193651	0.846449	0.999548	MYOF
362.034	0.171596	0.107703	1.59323	0.111109	NA	RPS6KC1
1392.56	0.0237598	0.0604845	0.392825	0.694449	0.999548	LIG3
297.083	0.024612	0.118885	0.207023	0.835992	NA	TECPR1
2612.79	0.00294277	0.0466616	0.0630662	0.949714	0.999548	EIF4E
447.037	-0.000492746	0.0970881	-0.00507524	0.995951	NA	PRPF18
38.9369	-0.0437673	0.313955	-0.139406	0.889129	NA	TUBB4A
4049.45	0.0207073	0.0492338	0.42059	0.674054	0.999548	ELOVL5
3490.08	0.113703	0.0500551	2.27155	0.0231138	0.859983	SRSF6
154.552	0.342401	0.163331	2.09636	0.0360502	NA	SLC7A11
2195.8	0.00921246	0.0493614	0.186633	0.851948	0.999548	CKAP2
2718.52	0.0809245	0.0567868	1.42506	0.15414	0.999548	CMBL
2011.12	0.0181725	0.0509727	0.356515	0.721455	0.999548	IVD
2.83819	1.26214	1.25358	1.00683	0.314017	NA	HNF1A
5917.55	0.01039	0.0395251	0.262869	0.792651	0.999548	FDFT1
889.999	0.0926636	0.0810528	1.14325	0.252935	0.999548	ESF1
9.16174	0.478448	0.644213	0.742686	0.457672	NA	PKDCC
1774.01	-0.0148022	0.0541011	-0.273602	0.78439	0.999548	CNOT2
613.013	0.0740712	0.086867	0.852696	0.393828	NA	RNF43
615.53	-0.0369802	0.0833954	-0.443432	0.657453	NA	USP37
1.66194	-0.582611	1.54031	-0.378244	0.70525	NA	TMEM88
0.166188	0.966709	4.08047	0.236911	0.812726	NA	ADCY8
1.82723	0.276162	1.45158	0.190249	0.849114	NA	PSD2
173.993	0.0132785	0.147448	0.0900556	0.928243	NA	EFNB2
32.4697	0.198012	0.3337	0.593383	0.552925	NA	ALX3
4236.81	0.0543677	0.0484356	1.12247	0.261662	0.999548	NDUFS1
15.3103	-0.245114	0.51569	-0.475313	0.634564	NA	PCDHGA5
1.66158	0.591078	1.53202	0.385816	0.699633	NA	PPEF2
838.272	-0.0319928	0.0742215	-0.431045	0.666436	0.999548	PGLS
1341.87	-0.0263414	0.0624918	-0.421517	0.673377	0.999548	PAAF1
442.914	-0.0415101	0.0953666	-0.435269	0.663367	NA	WDR44
11.1386	0.219843	0.608747	0.361141	0.717994	NA	MAML2
4.82415	0.509073	0.91555	0.55603	0.578191	NA	ZG16
4.83768	0.303122	0.920019	0.329474	0.741798	NA	PLCXD3
305.612	-0.0216116	0.121558	-0.177789	0.858889	NA	SZT2
226.355	-0.194528	0.130741	-1.48789	0.136781	NA	IRX4
14.9793	-0.648412	0.521591	-1.24314	0.213815	NA	SCARF1
992.667	-0.0678009	0.0668929	-1.01357	0.310787	0.999548	RIPOR1
87.0213	-0.3442	0.21558	-1.59662	0.11035	NA	ENST00000638617.1
103.052	0.0376021	0.198877	0.189072	0.850036	NA	NUDT13
443.046	0.0515309	0.097427	0.528918	0.596862	NA	SFI1
1117.84	-0.0228565	0.0632011	-0.361647	0.717616	0.999548	TLE1
3011.32	0.0232454	0.0522322	0.445038	0.656292	0.999548	BZW2
3759.04	-0.000339518	0.0421276	-0.00805929	0.99357	0.999548	TOMM20
31.0039	-0.0269029	0.361937	-0.0743304	0.940748	NA	PSPN
808.306	0.0234057	0.0714636	0.327519	0.743275	0.999548	DIP2A
468.283	-0.0694994	0.0935183	-0.743164	0.457383	NA	ZFAND2B
55.4833	0.0471115	0.262675	0.179353	0.85766	NA	NAPRT
1514.43	-0.0875341	0.0585994	-1.49377	0.135235	0.999548	HIRA
10.9723	0.0944482	0.593992	0.159006	0.873664	NA	FNDC5
745.692	-0.0556232	0.082426	-0.674826	0.499786	0.999548	TMEM101
2.99031	0.0108383	1.11495	0.00972087	0.992244	NA	ZBTB32
0.332539	1.85899	3.61941	0.513617	0.60752	NA	ENST00000380259.7
697.297	0.0075616	0.0770739	0.0981084	0.921846	0.999548	ACTMAP
46.7838	0.200601	0.27955	0.717585	0.473013	NA	CERKL
0.500745	0.89753	2.73693	0.327933	0.742963	NA	TDRD6
632.683	-0.0122671	0.0820822	-0.149448	0.8812	NA	UQCC6
1.00237	1.00903	2.02668	0.497873	0.618574	NA	HIGD2B
1966.65	-0.0909001	0.0577737	-1.57338	0.115631	0.999548	EMD
1952.6	-0.003005	0.060725	-0.0494853	0.960533	0.999548	SPR
1.82812	-0.257448	1.39173	-0.184984	0.853241	NA	CELF4
0.167868	0.966709	4.08047	0.236911	0.812726	NA	FFAR4
266.645	0.0121668	0.123429	0.0985728	0.921477	NA	DCUN1D2
0.836847	-0.586525	2.15066	-0.272718	0.78507	NA	MUC12
206.397	0.0516019	0.135919	0.379651	0.704204	NA	AKAP17A
19.9754	-0.139958	0.435316	-0.321508	0.747826	NA	KRT24
4.34219	-0.446219	0.947614	-0.470887	0.637722	NA	CCL22
119.123	0.00651025	0.186441	0.0349186	0.972145	NA	ABTB3
9734.18	-0.00695579	0.0345597	-0.201269	0.840488	0.999548	SEC61A1
1055.16	-0.0648926	0.0660211	-0.982907	0.325653	0.999548	MRPS26
2.99093	0.328333	1.11547	0.294345	0.768495	NA	PLA2G4E
201.27	-0.280136	0.13726	-2.04092	0.0412588	NA	TINCR
122.141	0.0915371	0.184267	0.496764	0.619355	NA	GRPR
11984.8	-0.0641381	0.0491459	-1.30505	0.191874	0.999548	RPL35
131.665	0.15529	0.170671	0.909879	0.362887	NA	ZFP69
0.168288	-0.956844	4.08047	-0.234493	0.814602	NA	LRRC66
1118.23	-0.030194	0.0648907	-0.465305	0.641713	0.999548	PHAX
21.1317	0.0289797	0.415406	0.0697624	0.944383	NA	PLA2R1
0.996883	0.00909864	1.98031	0.00459455	0.996334	NA	ENST00000606589.1
2473.41	-0.0968639	0.0559882	-1.73008	0.0836166	0.999548	LLGL2
106.04	-0.041302	0.470727	-0.0877408	0.930083	NA	H4C11
12.8063	-0.182393	0.559396	-0.326054	0.744384	NA	ENST00000636503.1
3241.41	-0.0071487	0.0445244	-0.160557	0.872442	0.999548	TPGS2
4525.79	0.0218621	0.043351	0.504304	0.614048	0.999548	MEPCE
1.66353	-0.57691	1.46784	-0.393033	0.694295	NA	ABCG4
690.899	-0.109343	0.0790153	-1.38382	0.166413	0.999548	CHCHD5
0.500407	2.44782	2.84306	0.86098	0.389249	NA	ENST00000451608.2
236.81	0.0738942	0.127782	0.578282	0.563073	NA	SLC2A11
277.585	0.044506	0.117676	0.378209	0.705275	NA	HYCC1
2243.36	-0.0177829	0.0629431	-0.282523	0.777542	0.999548	ADRM1
924.002	-0.0446971	0.0713329	-0.626599	0.530922	0.999548	EEFSEC
12495.3	-0.00386876	0.0387605	-0.0998117	0.920494	0.999548	KPNB1
2414.84	-0.0563209	0.0492753	-1.14298	0.253046	0.999548	DNAJC5
1341.11	0.00360732	0.0583829	0.0617872	0.950732	0.999548	MTMR6
287.231	0.126239	0.137714	0.916677	0.359312	NA	ENST00000685924.1
2403.72	0.0603433	0.0516959	1.16727	0.243099	0.999548	PPP4R3B
140.384	-0.253282	0.168799	-1.5005	0.133485	NA	ETHE1
823.453	-0.00149089	0.0774984	-0.0192377	0.984651	0.999548	TXLNA
2419.68	-0.0775772	0.0571211	-1.35812	0.174426	0.999548	USF2
29.2938	-0.26029	0.389194	-0.668792	0.503628	NA	ENST00000524823.6
1036.75	0.0848102	0.0669328	1.2671	0.205121	0.999548	DERL2
2879.81	0.0630859	0.0537958	1.17269	0.24092	0.999548	WASHC5
903.622	-0.041699	0.0711967	-0.585688	0.558085	0.999548	PRKCH
1118.07	-0.0932244	0.0630223	-1.47923	0.13908	0.999548	GFM1
147.964	-0.199614	0.158444	-1.25984	0.207728	NA	PROCR
1288.53	-0.0051092	0.0624003	-0.0818778	0.934744	0.999548	EED
1112.59	-0.0237529	0.0673692	-0.352578	0.724405	0.999548	TMEM18
285.42	0.109165	0.116102	0.940253	0.347088	NA	ADCY1
1539.77	0.017004	0.0584338	0.290996	0.771054	0.999548	KIFBP
7.31834	0.135093	0.734214	0.183997	0.854016	NA	ANKRD61
2.158	0.688318	1.33781	0.514513	0.606893	NA	FLNC
0.500827	0.897621	2.91782	0.307634	0.758361	NA	ENST00000593873.6
3.8379	-1.50032	1.07475	-1.39597	0.162724	NA	SLC6A4
503.01	0.0762307	0.0914858	0.833252	0.404703	NA	TAF4B
146.966	-0.00444387	0.159598	-0.0278441	0.977786	NA	H2AC20
1095.78	0.0060815	0.0694448	0.0875732	0.930216	0.999548	TRIO
769.892	0.030762	0.076134	0.40405	0.686176	0.999548	CFL2
125.338	0.101048	0.172486	0.585836	0.557986	NA	ZCWPW1
127.129	-0.0015761	0.177311	-0.00888891	0.992908	NA	SDCCAG8
5597.56	0.0189654	0.0420647	0.450863	0.652088	0.999548	DDX3X
42.119	-0.166635	0.29725	-0.560587	0.575079	NA	GLRX
2259.68	0.00274213	0.0507605	0.054021	0.956918	0.999548	PBX1
5.80559	-0.237958	0.852311	-0.279191	0.780098	NA	VWA7
3.16638	0.783405	1.07319	0.72998	0.465402	NA	C4orf47
3816.75	-0.0235376	0.0566287	-0.415647	0.677668	0.999548	SNX17
29.3075	-0.0279768	0.35179	-0.0795269	0.936614	NA	ASIC3
780.066	0.0199877	0.0759671	0.26311	0.792466	0.999548	MID1IP1
1378.53	-0.0400395	0.063823	-0.627352	0.530429	0.999548	ATP13A1
0.166269	0.966709	4.08047	0.236911	0.812726	NA	BCL2L10
1686.69	0.0319217	0.0605226	0.527435	0.597892	0.999548	NEDD1
1473.82	-0.0129332	0.0557301	-0.232069	0.816485	0.999548	IRF2BPL
7.84545	-0.431943	0.724781	-0.595963	0.5512	NA	PDK4
136.691	-0.0544631	0.165939	-0.328212	0.742752	NA	PTPDC1
12104.8	-0.0552487	0.0490206	-1.12705	0.259721	0.999548	TUFM
2.66505	-0.359287	1.1747	-0.305855	0.759715	NA	TOMM20L
167.049	0.155641	0.162104	0.960132	0.336989	NA	C1orf74
283.604	0.101274	0.117421	0.862488	0.388419	NA	JMJD4
129.389	0.098147	0.171952	0.570783	0.568147	NA	MAP3K14
506.722	0.148456	0.102367	1.45024	0.146992	NA	HDDC3
157.332	-0.188035	0.1551	-1.21234	0.225381	NA	H2AC25
894.339	0.0468101	0.0699387	0.669302	0.503303	0.999548	ALAS1
8.49179	0.289362	0.65102	0.444475	0.656699	NA	BORCS7-ASMT
2026.37	0.013399	0.0505538	0.265045	0.790975	0.999548	TMEM165
4.66025	0.633691	0.905928	0.699494	0.484243	NA	ARMCX4
109.952	0.187553	0.195245	0.960601	0.336753	NA	RNF144B
644.323	-0.0128508	0.080639	-0.159362	0.873384	NA	CMTR2
174.548	0.0927138	0.152493	0.607986	0.543197	NA	C12orf4
940.214	0.0687014	0.0717868	0.95702	0.338557	0.999548	TRAPPC6B
654.639	0.0651309	0.0804338	0.809745	0.418087	NA	FBXL3
1.99424	0.00551221	1.36252	0.00404559	0.996772	NA	CCR4
2484.55	0.0150626	0.0468084	0.321793	0.74761	0.999548	IPO9
68.5607	-0.0226275	0.234162	-0.0966318	0.923019	NA	B3GNTL1
1511.24	0.0803696	0.0577581	1.39149	0.164078	0.999548	POLR3E
932.938	-0.0247443	0.0697382	-0.354817	0.722727	0.999548	DBNDD2
5115.56	-0.0125158	0.0464586	-0.269397	0.787624	0.999548	TMED9
3701.15	0.0103093	0.0587038	0.175615	0.860596	0.999548	APRT
2.99749	-0.998463	1.1414	-0.87477	0.381699	NA	VN1R1
829.532	0.0414775	0.0772025	0.537256	0.591091	0.999548	NAPEPLD
3.83072	1.1992	1.0265	1.16823	0.242713	NA	CP
1040.85	0.0649582	0.0647276	1.00356	0.315589	0.999548	PBRM1
952.102	-0.0221603	0.0714678	-0.310074	0.756505	0.999548	RAPH1
1545.85	-0.0549937	0.0551021	-0.998032	0.318264	0.999548	RAI1
5041.64	0.0155932	0.0562091	0.277414	0.781462	0.999548	PUF60
2680.59	-0.0114541	0.0666371	-0.171888	0.863526	0.999548	HIGD2A
215.075	0.179831	0.13537	1.32844	0.184034	NA	ERV3-1
368.877	-0.0183655	0.107092	-0.171493	0.863836	NA	FGF11
1.32912	0.00717865	1.68485	0.00426071	0.9966	NA	PATL2
1319.73	-0.0551479	0.0628453	-0.877518	0.380205	0.999548	MRGBP
2811.01	0.0259902	0.0489459	0.531	0.595419	0.999548	MRPS5
57.4276	-0.238717	0.257449	-0.927243	0.3538	NA	BCL2A1
640.121	0.133653	0.0798438	1.67393	0.094145	NA	DYNLT2B
389.01	0.0321867	0.118716	0.271124	0.786295	NA	PKNOX1
399.77	0.0219394	0.107283	0.204501	0.837962	NA	WDR37
546.761	-0.0289017	0.0872418	-0.331282	0.740431	NA	AMOTL2
4388.83	0.016106	0.0431707	0.373078	0.70909	0.999548	FEN1
18.1403	0.0310287	0.452879	0.0685144	0.945376	NA	DMBX1
895.847	0.0681736	0.0712718	0.956529	0.338805	0.999548	TBC1D8B
587.383	-0.0100346	0.0858693	-0.116859	0.906972	NA	SLC22A23
203.291	0.201499	0.135321	1.48904	0.136477	NA	NUDT7
3.33328	-0.286801	1.06107	-0.270295	0.786933	NA	GOLGA8S
2331.96	0.0342634	0.0534204	0.641392	0.521268	0.999548	TASOR2
2.33614	0.0024494	1.25762	0.00194765	0.998446	NA	CATSPERZ
26.7738	-0.335223	0.376273	-0.890903	0.372981	NA	GLDN
1149.83	-0.0061795	0.0639426	-0.0966413	0.923011	0.999548	POC1B
2034.68	0.025709	0.0581319	0.442253	0.658306	0.999548	CUL3
1094.42	0.0208716	0.0646262	0.322959	0.746726	0.999548	ZNF148
816.263	0.0443747	0.0714341	0.621197	0.53447	0.999548	ENTPD5
161.926	-0.103589	0.159629	-0.648935	0.51638	NA	ADAM19
16.1376	0.154337	0.494638	0.31202	0.755026	NA	CILP2
1315.99	-0.02338	0.0623049	-0.375252	0.707473	0.999548	RASA1
0.168288	-0.956844	4.08047	-0.234493	0.814602	NA	CIB4
65.8123	-0.252105	0.249071	-1.01218	0.31145	NA	ZNF775
0.500325	2.44763	2.65919	0.920439	0.357343	NA	SIGLEC1
72562.8	-0.0091242	0.0355808	-0.256437	0.797614	0.999548	TUBB
359.035	0.0175155	0.105234	0.166443	0.867808	NA	KLHL20
0.33048	0.00494065	3.38856	0.00145804	0.998837	NA	GHRL
0.167868	0.966709	4.08047	0.236911	0.812726	NA	IL22
25.4802	0.0245221	0.39133	0.0626635	0.950034	NA	H2BC4
0.498726	2.44388	2.84612	0.858669	0.390523	NA	ENST00000588891.1
0.166188	0.966709	4.08047	0.236911	0.812726	NA	CD248
1651.92	0.0077889	0.0537294	0.144965	0.884738	0.999548	NOA1
364.414	-0.0670276	0.109923	-0.60977	0.542014	NA	PHYKPL
490.238	0.00807854	0.0965501	0.083672	0.933317	NA	SMIM10L1
4635.92	0.0126561	0.0395326	0.320144	0.748859	0.999548	PCNA
1395.44	-0.055872	0.0588213	-0.94986	0.342184	0.999548	MESD
1582.2	-0.026231	0.0579477	-0.452666	0.650789	0.999548	TRAFD1
19.3119	0.20501	0.434667	0.471648	0.637178	NA	PTGER4
0.498808	2.44393	3.08758	0.791536	0.428631	NA	ENST00000684631.1
431.138	-0.0946668	0.100153	-0.945221	0.344546	NA	RHBDF2
1.83338	0.26935	1.39096	0.193643	0.846456	NA	RGS8
2.66947	0.744525	1.1982	0.621369	0.534357	NA	DRICH1
3177.15	0.0406286	0.0430105	0.94462	0.344853	0.999548	MRPS21
6009.28	0.0452832	0.0414718	1.0919	0.274876	0.999548	DBI
1224.98	-0.100373	0.0689239	-1.45629	0.145311	0.999548	LRRC61
462.959	-0.0965061	0.0983829	-0.980924	0.32663	NA	STX18
996.412	0.0213774	0.0700933	0.304984	0.760378	0.999548	ZNF770
0.16421	-0.956844	4.08047	-0.234493	0.814602	NA	ENST00000650284.1
6306.83	-0.00814658	0.0417658	-0.195054	0.845351	0.999548	U2AF2
266.706	-0.182974	0.12116	-1.51018	0.130997	NA	KLHL25
496.29	0.00833843	0.0942584	0.0884635	0.929508	NA	MTLN
123.551	-0.0961451	0.173625	-0.553753	0.579748	NA	IKZF2
8.99065	-0.10251	0.64079	-0.159975	0.872901	NA	GPR87
294.228	0.407867	0.115638	3.5271	0.000420138	NA	OSGIN1
1045.92	-0.0611216	0.0652624	-0.93655	0.34899	0.999548	ULK3
0.664481	0.0121435	2.35498	0.00515653	0.995886	NA	MUC6
0.500243	2.44743	2.84337	0.86075	0.389376	NA	FOXL1
0.998673	2.22356	2.03682	1.09168	0.274974	NA	EMILIN3
9595.56	-0.00609212	0.0348064	-0.175029	0.861057	0.999548	RPS6KB1
282.583	-0.160147	0.122233	-1.31018	0.190136	NA	DUSP9
2.50191	0.589102	1.22811	0.47968	0.631455	NA	CNR1
1687.6	0.0207798	0.0553683	0.375301	0.707436	0.999548	KNTC1
268.409	0.0661822	0.121134	0.546356	0.584822	NA	MED19
3122.94	-0.0421906	0.0503055	-0.838689	0.401644	0.999548	TCEA1
1384.58	0.00796809	0.0609838	0.130659	0.896045	0.999548	PSMG1
2.99749	0.322038	1.13505	0.283721	0.776624	NA	OR2AT4
284.577	0.0198949	0.129882	0.153177	0.878259	NA	TRAPPC11
11.5153	2.00213	2.27111	0.881564	0.378013	NA	SPECC1L-ADORA2A
0.498768	-0.891236	2.74016	-0.32525	0.744992	NA	PCDHGC5
143.791	-0.06142	0.163605	-0.375417	0.70735	NA	PCDHB16
0.166133	-0.956844	4.08047	-0.234493	0.814602	NA	NR0B2
1306.62	-0.170515	0.0661588	-2.57736	0.00995589	0.714247	SCAMP4
3963.45	0.042948	0.0432466	0.993096	0.320663	0.999548	XPO5
6.15424	0.722552	0.785654	0.919682	0.357739	NA	KCNJ6
3163.91	-0.0181405	0.043599	-0.416075	0.677355	0.999548	CCNG1
0.334056	1.86442	3.32731	0.560338	0.575249	NA	OR2C1
2485.56	0.0431202	0.0471702	0.914142	0.360642	0.999548	ANKRD11
1670.56	0.0324598	0.0572851	0.566635	0.570962	0.999548	ASCC2
0.668422	-1.48011	2.45953	-0.601785	0.547317	NA	ANKRD30A
6360.58	0.0242795	0.036252	0.669742	0.503022	0.999548	ARPC2
88.3911	0.0763572	0.205933	0.370787	0.710797	NA	SMCO4
147.89	-0.204545	0.166145	-1.23113	0.218275	NA	TRIM47
774.471	0.0564032	0.0796455	0.708178	0.478835	0.999548	ZC3H8
2.16936	0.682604	1.30692	0.522298	0.601463	NA	CA13
332.282	-0.223592	0.110651	-2.02069	0.043312	NA	RTN2
3224.64	-0.0310323	0.0469506	-0.660956	0.508641	0.999548	SF3A1
1444.39	-0.0961598	0.0672336	-1.43024	0.152649	0.999548	TJP3
173.095	-0.0446531	0.150286	-0.297122	0.766374	NA	FMN1
1115.89	-0.0741393	0.0710628	-1.04329	0.296812	0.999548	RPS6KA1
2123.17	-0.0275804	0.0615155	-0.448348	0.653902	0.999548	ARL2
0.500407	2.44782	2.84306	0.86098	0.389249	NA	SCG3
2315.6	-0.0273459	0.053462	-0.511501	0.609	0.999548	RBM42
942.811	-0.0552941	0.0705633	-0.78361	0.433269	0.999548	MTX2
427.768	0.0891431	0.0961565	0.927063	0.353894	NA	HAUS5
316.27	0.158443	0.116002	1.36586	0.171984	NA	DHRS4L2
3518.13	0.00346707	0.0442871	0.0782862	0.9376	0.999548	FANCI
726.575	0.0393586	0.0761293	0.516997	0.605158	0.999548	TSC22D2
1661.27	0.0465727	0.0626492	0.743389	0.457247	0.999548	POLA1
538.265	-0.00342043	0.0891282	-0.0383765	0.969387	NA	MARS2
55.8047	-0.211858	0.264991	-0.799493	0.424005	NA	H2BC11
472.46	-0.107017	0.0937787	-1.14116	0.253803	NA	ADA
137.913	0.249528	0.168319	1.48247	0.138216	NA	HEXD
31.763	0.232534	0.365247	0.636647	0.524355	NA	ANOS1
1457.61	-0.0489332	0.0570294	-0.858035	0.390873	0.999548	RBX1
102.079	0.0476687	0.198336	0.240344	0.810064	NA	NR1D1
3.66538	0.533924	1.01562	0.525713	0.599087	NA	SLC25A34
85.164	0.175841	0.223949	0.785184	0.432346	NA	MBP
40.9697	0.357789	0.320186	1.11744	0.263805	NA	NIBAN3
0.332266	-1.85227	3.62057	-0.511595	0.608934	NA	TRIM6-TRIM34
7.82201	0.436775	0.69772	0.626002	0.531313	NA	TLR7
415.714	-0.070961	0.101904	-0.696352	0.486208	NA	RAPGEF2
303.72	0.00382937	0.11749	0.0325931	0.973999	NA	SNN
685.015	-0.00565204	0.0821594	-0.0687936	0.945154	0.999548	LRCH1
1146.74	-0.00164596	0.0619953	-0.0265498	0.978819	0.999548	CNIH4
906.997	-0.0377502	0.0702379	-0.537462	0.590949	0.999548	MB
1327.49	-0.0030811	0.0598654	-0.0514672	0.958953	0.999548	WWC1
46.6022	0.149827	0.284677	0.526305	0.598677	NA	F2R
247.338	0.047903	0.127238	0.376482	0.706559	NA	PPARGC1B
98.6868	-0.087102	0.196428	-0.44343	0.657454	NA	DNAJC18
226.924	0.0831054	0.13939	0.596208	0.551036	NA	GORAB
2.66454	0.367666	1.17936	0.311749	0.755231	NA	IPCEF1
874.938	-0.0886605	0.0822422	-1.07804	0.281015	0.999548	KLF16
35.1133	0.127954	0.325964	0.39254	0.694659	NA	ARL4D
827.818	0.0900116	0.0746099	1.20643	0.227652	0.999548	NOC3L
3063.53	-0.0231354	0.0446757	-0.517852	0.604561	0.999548	TYMS
4514.24	0.00763393	0.040906	0.186621	0.851958	0.999548	HUWE1
36.254	0.0859351	0.329764	0.260596	0.794404	NA	ARHGAP24
382.364	0.00554143	0.110983	0.0499306	0.960178	NA	ZBTB24
588.885	0.127328	0.0890252	1.43025	0.152646	NA	TMEM115
1099.59	0.0612916	0.0681683	0.899122	0.368588	0.999548	RIDA
1229.29	-0.119463	0.0658763	-1.81345	0.0697629	0.999548	KIAA0930
3507.5	-0.0600946	0.0560006	-1.07311	0.283223	0.999548	EIF6
6.3419	1.11379	0.851326	1.3083	0.190772	NA	CHST5
2803.39	0.0249692	0.0470155	0.531084	0.595361	0.999548	PPP5C
0.665037	0.00183292	2.47925	0.000739302	0.99941	NA	CD3E
5940.66	-0.00918448	0.0383662	-0.23939	0.810803	0.999548	OS9
0.332539	1.85899	3.61941	0.513617	0.60752	NA	S100A5
7308.97	0.0591819	0.0430334	1.37526	0.169052	0.999548	PDAP1
170.479	-0.28986	0.152321	-1.90295	0.0570467	NA	GPC4
8916.43	0.0900129	0.0381369	2.36026	0.0182623	0.815519	PFN2
241.061	-0.00314744	0.126977	-0.0247876	0.980224	NA	GPR68
0.166188	0.966709	4.08047	0.236911	0.812726	NA	SPAM1
2.83792	-0.879508	1.24793	-0.704771	0.480953	NA	ETV5
32.9232	-0.139513	0.345409	-0.403906	0.686282	NA	HYI
19.9374	0.201743	0.497078	0.405858	0.684847	NA	ATP6V1G2-DDX39B
1391.24	0.04141	0.0610697	0.678078	0.497722	0.999548	C2CD3
1090.76	-0.0265273	0.0648065	-0.40933	0.682297	0.999548	AGBL5
339.738	0.0617771	0.118892	0.519606	0.603338	NA	TEX19
50.9783	0.0612988	0.283309	0.216367	0.828702	NA	CEP19
1.66789	0.583331	1.51382	0.385337	0.699988	NA	ZNF662
1.1673	0.415532	1.77627	0.233935	0.815036	NA	TSHZ2
105.245	0.196739	0.190062	1.03513	0.300609	NA	ZSCAN20
2.16789	-0.220592	1.35348	-0.162982	0.870533	NA	OR2A25
350.927	-0.200116	0.113898	-1.75698	0.0789212	NA	SERINC2
211.473	-0.036407	0.138125	-0.263581	0.792103	NA	TMEM51
168.691	0.0368037	0.156791	0.234731	0.814418	NA	MINDY4
21.8175	0.201802	0.422371	0.477784	0.632804	NA	FSCN2
6371.67	0.0527852	0.0401643	1.31423	0.188768	0.999548	ESD
12.6514	-0.0700774	0.534115	-0.131203	0.895615	NA	CPLX2
338.627	0.0393336	0.108204	0.363514	0.716221	NA	SLC36A1
9.99137	0.593839	0.678836	0.874791	0.381688	NA	TRIM9
1.49581	-0.319696	1.59401	-0.200562	0.841041	NA	SPATA45
1400.59	-0.105645	0.0606317	-1.74241	0.0814359	0.999548	LZTS2
46.8997	-0.240285	0.308676	-0.778437	0.436311	NA	CYP3A5
3022.8	-0.108064	0.0531001	-2.0351	0.0418408	0.966226	AQP3
167.656	0.0706491	0.151124	0.46749	0.640149	NA	FAXC
0.336577	-1.86781	3.603	-0.518405	0.604176	NA	STX11
1827.65	0.0096879	0.0554448	0.174731	0.861291	0.999548	TMBIM4
2.98429	1.82281	2.61793	0.696277	0.486255	NA	ENST00000564543.1
829.862	-0.105539	0.0752366	-1.40276	0.160689	0.999548	PIK3CA
0.668477	0.000876348	2.35063	0.000372814	0.999703	NA	MAGEL2
955.296	-0.00232776	0.0730672	-0.0318578	0.974585	0.999548	AKR1A1
307.36	0.16794	0.115832	1.44987	0.147096	NA	SYT15B
1.83578	0.26363	1.40542	0.187581	0.851205	NA	FMO2
62.9226	-0.193672	0.246641	-0.785236	0.432315	NA	VASH2
1405.42	0.0380526	0.0582812	0.652915	0.513811	0.999548	DBNL
1462.93	-0.00783381	0.0619779	-0.126397	0.899418	0.999548	BECN1
702.233	0.192093	0.0878565	2.18644	0.0287833	0.877604	NDUFAF2
163.141	-0.0129343	0.152554	-0.0847853	0.932432	NA	ZNF594
2.00231	0.000984919	1.40438	0.00070132	0.99944	NA	DHDH
35.4521	0.0731323	0.32312	0.226332	0.820944	NA	PI15
15.8313	0.524598	0.489725	1.07121	0.284075	NA	IFI27
12.4881	-0.267759	0.556878	-0.480822	0.630643	NA	HOXA11
3142.59	0.0512844	0.0479708	1.06907	0.285036	0.999548	EIF2S2
0.494554	-2.42815	2.85434	-0.850688	0.394943	NA	DNAH9
595.543	0.0444503	0.0824973	0.53881	0.590018	NA	FANCC
415.542	0.00778368	0.103568	0.0751551	0.940091	NA	COQ4
2496.74	0.0254505	0.0538922	0.472248	0.63675	0.999548	RARS1
1205.86	-0.0384224	0.0658113	-0.583826	0.559337	0.999548	MRPL36
1509.63	0.0221215	0.055512	0.398499	0.690263	0.999548	MRS2
4717.51	0.0514021	0.0431497	1.19125	0.233555	0.999548	BCLAF1
440.883	-0.156364	0.108505	-1.44108	0.149561	NA	SNAPC2
1.33709	0.735989	1.67793	0.438629	0.66093	NA	GRAMD1B
1.16893	-0.410213	1.77574	-0.23101	0.817307	NA	LMNTD1
533.987	0.0912929	0.0913613	0.999251	0.317673	NA	HOMEZ
8.99803	-0.317457	0.643722	-0.493158	0.621901	NA	TTBK1
5.32378	-0.35753	0.838158	-0.426566	0.669696	NA	ADAM21
0.16421	-0.956844	4.08047	-0.234493	0.814602	NA	ENPP3
3.00771	0.654686	1.17439	0.557468	0.577208	NA	PNCK
39.2801	-0.289063	0.307596	-0.939751	0.347345	NA	CRYBB2
247.843	-0.0976506	0.123465	-0.790918	0.428992	NA	ITPR2
1.16704	1.32756	1.91239	0.694189	0.487564	NA	SSTR5
473.737	-0.00900188	0.0923558	-0.0974695	0.922354	NA	NUP35
1466.65	-0.0120887	0.0593717	-0.203611	0.838658	0.999548	MTMR14
0.334421	-1.8598	3.32596	-0.559177	0.576041	NA	PTCHD1
189.486	-0.00143994	0.154635	-0.00931188	0.99257	NA	TMEM39B
695.805	0.033127	0.0783778	0.422657	0.672545	0.999548	CDK5RAP1
551.232	-0.157228	0.0987342	-1.59243	0.111287	NA	ZBED6
1004.94	0.106611	0.0724249	1.47203	0.141014	0.999548	BRCC3
33925.2	0.00138976	0.0331653	0.0419042	0.966575	0.999548	CANX
63.9348	-0.116224	0.24202	-0.480224	0.631068	NA	BMAL2
2.33466	-0.415948	1.34881	-0.308382	0.757792	NA	IL27
1.65754	-0.574644	1.53274	-0.374912	0.707726	NA	IZUMO1
0.999417	0.996922	2.02769	0.491654	0.622964	NA	SLC1A3
328.595	-0.152418	0.115815	-1.31604	0.18816	NA	MAPK8IP1
418.329	0.0105363	0.0992638	0.106144	0.915468	NA	UBE2E2
340.584	0.0164432	0.109349	0.150373	0.88047	NA	ZNF275
0.332539	1.85899	3.61941	0.513617	0.60752	NA	PLEK
8.82247	0.498963	0.653078	0.764018	0.444857	NA	CNTNAP3
48.6465	0.882979	0.326051	2.7081	0.00676692	NA	ENST00000654051.1
160.624	0.068726	0.157382	0.436683	0.662341	NA	ZNF490
2.49886	-0.584115	1.2285	-0.475469	0.634453	NA	LGALS4
37.4542	0.35392	0.322866	1.09618	0.272999	NA	SPINK5
884.521	-0.0528611	0.0746608	-0.708017	0.478935	0.999548	LNPK
2.50448	0.594606	1.34157	0.443217	0.657609	NA	BFSP2
0.16421	-0.956844	4.08047	-0.234493	0.814602	NA	LPAR1
3.4977	0.140875	1.00742	0.139838	0.888788	NA	GPR61
26278.7	0.0101416	0.0302925	0.33479	0.737783	0.999548	SLC25A5
1360.02	-0.114796	0.0648169	-1.77108	0.0765476	0.999548	ELOF1
1.00973	-3.45315	2.42367	-1.42477	0.154225	NA	ENST00000683484.1
891.263	-0.0907414	0.086474	-1.04935	0.294017	0.999548	NAA38
884.135	-0.0763911	0.075843	-1.00723	0.313826	0.999548	PGM2
463.498	0.0507585	0.0922671	0.550126	0.582233	NA	SYNGAP1
0.166269	0.966709	4.08047	0.236911	0.812726	NA	TAF1L
51.2777	-0.239716	0.271681	-0.882341	0.377592	NA	YY2
79.0841	0.15774	0.222999	0.707358	0.479344	NA	HELB
2.16044	4.55807	3.92727	1.16062	0.245796	NA	ENST00000664852.1
730.179	0.0307827	0.08955	0.343749	0.731035	0.999548	RIOK2
417.11	-0.030719	0.111829	-0.274696	0.78355	NA	PCDHA11
68.6071	-0.0229179	0.232524	-0.0985618	0.921486	NA	RNF122
291.59	-0.0180182	0.119147	-0.151227	0.879797	NA	MBD5
127.025	-0.165015	0.172191	-0.958325	0.337899	NA	HOXA4
110.197	-0.0300363	0.18763	-0.160082	0.872816	NA	B4GALT6
49.1096	-0.0258752	0.287981	-0.0898506	0.928406	NA	CNBD2
2473.36	0.101712	0.0479599	2.12076	0.0339416	0.915822	TRNT1
1219.91	-0.0337534	0.0644095	-0.524043	0.600248	0.999548	EIF1B
0.668532	1.48567	2.45933	0.604094	0.545781	NA	WFDC3
612.652	-0.0484227	0.0824423	-0.587353	0.556967	NA	GMEB2
29.457	-0.20796	0.35536	-0.585209	0.558407	NA	RAB19
150.685	-0.0809547	0.158668	-0.510214	0.609902	NA	EFR3B
60.2417	0.21464	0.271144	0.791612	0.428587	NA	TIGD7
1601.96	-0.0726988	0.0604701	-1.20223	0.229275	0.999548	UBL5
2301.18	-0.0290907	0.0490634	-0.59292	0.553235	0.999548	BDH1
2.16427	1.73666	1.46522	1.18525	0.235918	NA	ZNF469
8.80649	-0.266262	0.677432	-0.393046	0.694285	NA	APOBEC3D
1.16372	3.66624	2.12683	1.7238	0.0847435	NA	ENST00000643789.1
1737.25	-0.00404229	0.0558408	-0.0723896	0.942292	0.999548	PIK3CB
0.166133	-0.956844	4.08047	-0.234493	0.814602	NA	ENST00000553306.5
4087.61	-0.0699408	0.0514792	-1.35862	0.174266	0.999548	FLOT2
282.274	0.00996919	0.119266	0.083588	0.933384	NA	CNNM2
1926.56	-0.0729163	0.066435	-1.09756	0.272398	0.999548	NDUFS6
15573.6	0.0445436	0.0408701	1.08988	0.275765	0.999548	RPS13
0.167868	0.966709	4.08047	0.236911	0.812726	NA	SMIM47
14.4907	-0.0975115	0.524817	-0.185801	0.852601	NA	CTRL
138.044	-0.0262405	0.166506	-0.157595	0.874776	NA	TRMT44
1.00135	-0.00580225	1.97781	-0.00293367	0.997659	NA	PKHD1L1
1.98675	1.01238	1.60972	0.628915	0.529404	NA	PECAM1
950.64	0.0525872	0.0687884	0.764479	0.444582	0.999548	PIGC
1.32759	0.00443798	1.78181	0.00249072	0.998013	NA	IGF1
1012.78	-0.00223603	0.0659835	-0.0338877	0.972967	0.999548	UBE2B
701.973	0.0226505	0.0794052	0.285252	0.775451	0.999548	TMEM170A
1.82967	-0.799549	1.40256	-0.570066	0.568633	NA	OR52E4
1.49557	-2.8907	1.86463	-1.55028	0.121074	NA	ENST00000382141.4
691.717	-0.0508425	0.0812294	-0.625913	0.531372	0.999548	CABLES2
4323.19	0.0293048	0.0420822	0.696371	0.486196	0.999548	TXN
498.548	-0.0597136	0.0922132	-0.64756	0.517269	NA	CLEC16A
3.00066	0.655926	1.09375	0.599704	0.548703	NA	CNTN5
4371.56	0.00137867	0.0421864	0.0326805	0.973929	0.999548	PRRC2C
0.166188	0.966709	4.08047	0.236911	0.812726	NA	XCR1
729.11	-0.0398204	0.0913908	-0.435716	0.663043	0.999548	PMVK
1432.15	0.096323	0.0585774	1.64437	0.1001	0.999548	POP4
2.32659	-0.843	1.32575	-0.635864	0.524865	NA	FTCD
0.496289	-0.878016	2.92685	-0.299986	0.764188	NA	ENST00000450780.6
505.595	-0.0639442	0.105989	-0.603312	0.546301	NA	VPS54
398.25	-0.06598	0.103012	-0.640509	0.521842	NA	CEP170
2763.43	0.0404802	0.0459496	0.88097	0.378334	0.999548	PITPNA
3938.99	0.0835984	0.0502498	1.66365	0.0961815	0.999548	NBN
4.02454	-1.29702	3.04335	-0.426184	0.669974	NA	ENST00000355502.7
767.69	0.0672623	0.0772449	0.870767	0.383881	0.999548	CEP57
134.12	-0.0230539	0.172737	-0.133463	0.893828	NA	CORO2A
47.9658	0.0246769	0.283065	0.0871773	0.930531	NA	TBC1D32
2.32627	-1.87286	3.84191	-0.487482	0.625917	NA	ENST00000635773.1
4.98399	-5.75897	3.91564	-1.47076	0.141356	NA	ENST00000575474.1
479.622	0.0178834	0.0910651	0.196381	0.844312	NA	EFCAB11
2286.56	-0.0405137	0.0503914	-0.80398	0.421409	0.999548	CNNM3
530.576	-0.056806	0.102521	-0.554093	0.579515	NA	ZNF358
4314.72	0.013549	0.0421342	0.321569	0.747779	0.999548	PSMB7
5467.63	0.101133	0.040277	2.51092	0.0120416	0.734295	RHOB
0.16421	-0.956844	4.08047	-0.234493	0.814602	NA	SUMO4
1001.69	-0.0343162	0.0715234	-0.47979	0.631377	0.999548	GTF2H4
175.524	-0.00101723	0.15133	-0.0067219	0.994637	NA	HCN3
1531.71	0.0509621	0.0577334	0.882715	0.37739	0.999548	NFYB
1475.68	0.0160283	0.0683522	0.234496	0.8146	0.999548	ALG3
13308.9	-0.0339189	0.04689	-0.723372	0.469451	0.999548	RPS12
0.167868	0.966709	4.08047	0.236911	0.812726	NA	TFCP2
1753.52	0.0573211	0.0603474	0.949851	0.342188	0.999548	BCL2L13
930.194	-0.0326197	0.069398	-0.470038	0.638328	0.999548	MAD2L1BP
32.801	0.137229	0.356612	0.384813	0.700376	NA	GOLGA7B
272.716	0.0790315	0.120498	0.655876	0.511904	NA	PCDHB8
339.061	0.0151751	0.107076	0.141723	0.887299	NA	ZNF174
554.055	-0.00631252	0.0932031	-0.0677287	0.946002	NA	CRY1
244.534	-0.0746066	0.139368	-0.53532	0.592428	NA	PPFIA4
1.66191	0.0057032	1.52599	0.00373739	0.997018	NA	LRMDA
739.672	-0.131595	0.0871289	-1.51035	0.130953	0.999548	KHK
1099.83	-0.066184	0.0641284	-1.03205	0.302047	0.999548	RIOK3
7.48633	0.196167	0.745567	0.263111	0.792465	NA	ADGRA2
2130.17	0.0251161	0.0520799	0.482261	0.62962	0.999548	HADH
60.1188	0.317381	0.247183	1.28399	0.199144	NA	NUTM2D
1070.03	-0.0274794	0.0699812	-0.392669	0.694564	0.999548	CCDC137
1303.25	-0.0238376	0.0602648	-0.395548	0.692438	0.999548	TAF9
2714.86	-0.0553898	0.0466917	-1.18629	0.235508	0.999548	TACSTD2
24.8036	-0.0929396	0.389462	-0.238636	0.811388	NA	WFDC2
116.924	0.0468437	0.199597	0.234691	0.814448	NA	GTF2IRD2
162.369	-0.0217819	0.155025	-0.140506	0.88826	NA	PITPNM2
189.748	0.081125	0.141947	0.571517	0.567649	NA	TFB1M
66.7172	0.171133	0.246305	0.694801	0.48718	NA	LYRM9
1984.3	-0.168177	0.0701611	-2.39701	0.0165297	0.802384	FAM162A
302.418	-0.0431524	0.114621	-0.376479	0.706561	NA	CCDC57
221.714	-0.0251618	0.135461	-0.18575	0.852641	NA	BMP2K
45.4186	0.0594853	0.291461	0.204094	0.83828	NA	ZNF852
771.557	-0.098155	0.0787805	-1.24593	0.21279	0.999548	LRRC42
31.6426	-0.0869236	0.342992	-0.253427	0.799938	NA	LZTS3
6.50287	-0.997561	0.77377	-1.28922	0.197321	NA	CARD18
156.874	0.108803	0.160641	0.677304	0.498213	NA	FCMR
50.6022	0.252282	0.282011	0.894582	0.37101	NA	AUTS2
1646.99	-0.0844202	0.0573638	-1.47166	0.141112	0.999548	ZFAND3
18.1274	-0.447204	0.459289	-0.973688	0.330212	NA	COL27A1
0.496531	-0.884612	2.7441	-0.322368	0.747174	NA	CORO2B
127.976	-0.1193	0.179278	-0.665448	0.505764	NA	CHIC2
982.421	-0.0222272	0.0682493	-0.325676	0.744669	0.999548	FBXL18
0.492631	-2.42305	3.10158	-0.78123	0.434667	NA	ENST00000657241.1
1000.61	-0.0172541	0.0661332	-0.260899	0.79417	0.999548	COA5
29.163	0.555346	0.364038	1.52552	0.127131	NA	SCGB2B2
0.669034	-0.0100683	2.47443	-0.00406893	0.996753	NA	C2CD2
1218.55	0.0359654	0.0617489	0.582446	0.560267	0.999548	AASDHPPT
2117.57	0.0209645	0.0536555	0.390723	0.696002	0.999548	ZHX2
0.998902	-0.993671	1.93085	-0.514628	0.606813	NA	SPDYE21
13.1127	-0.397066	0.57015	-0.696423	0.486164	NA	TSHZ3
746.837	0.132434	0.0846609	1.56429	0.11775	0.999548	DGCR8
6.48855	-0.830831	0.761293	-1.09134	0.275122	NA	CPLX3
0.502709	-2.44733	2.83879	-0.862101	0.388632	NA	GPR148
4902.94	0.0467129	0.0451766	1.03401	0.301132	0.999548	SUB1
757.569	-0.061617	0.0743678	-0.828544	0.407362	0.999548	USP4
1.50152	1.00175	1.61215	0.621375	0.534353	NA	F2RL3
3479.21	0.0125479	0.0454389	0.276148	0.782434	0.999548	MEA1
1190.64	0.0307178	0.0640577	0.479533	0.631559	0.999548	KIF1B
1301.79	-0.0551583	0.0643719	-0.856868	0.391518	0.999548	KMT5B
641.535	-0.145735	0.0840081	-1.73478	0.0827804	NA	GRAMD1A
1.66593	-3.0638	1.77749	-1.72367	0.0847674	NA	KCNJ12
474.426	0.300898	0.095435	3.15291	0.00161651	NA	ZNF747
5383.94	0.0135537	0.0377649	0.358897	0.719672	0.999548	USP8
949.734	-0.00532671	0.0702399	-0.075836	0.93955	0.999548	GALNT11
2.32954	-0.407036	1.3251	-0.307174	0.758711	NA	ENPP2
926.048	0.0170171	0.0694009	0.2452	0.806302	0.999548	COG2
670.597	-0.000862088	0.0783404	-0.0110044	0.99122	NA	TMEM39A
4368.18	0.0136428	0.0400973	0.340244	0.733673	0.999548	ITPR3
596.03	-0.0581864	0.083349	-0.698105	0.485111	NA	KRBOX5
795.085	0.0121938	0.0733641	0.16621	0.867992	0.999548	ENOSF1
143.984	-0.0649028	0.164737	-0.393978	0.693597	NA	NFATC2
1006.2	-0.0920143	0.0679855	-1.35344	0.175915	0.999548	NACC2
382.479	-0.0923176	0.103026	-0.896063	0.370219	NA	SMC5
319.762	0.00212746	0.117099	0.0181681	0.985505	NA	ARL14EP
1201.14	0.0274516	0.0655823	0.418583	0.675521	0.999548	SUPV3L1
1108	0.03624	0.0637281	0.568665	0.569583	0.999548	MPHOSPH10
48.4563	0.0335739	0.281746	0.119164	0.905145	NA	LARP6
59.244	0.0207944	0.256502	0.0810692	0.935387	NA	PLAAT3
350.687	-0.0884742	0.109008	-0.811629	0.417004	NA	PCDH1
2317.65	-0.0218575	0.0511517	-0.427308	0.669155	0.999548	PITPNB
214.043	0.0458409	0.134843	0.339957	0.733889	NA	PHYH
709.53	-0.0215677	0.0836714	-0.257767	0.796587	0.999548	CFAP97
415.031	0.00539372	0.102988	0.0523725	0.958232	NA	PDLIM5
0.664764	-2.85268	2.39941	-1.18891	0.234475	NA	IL2RG
109.377	0.238564	0.184947	1.2899	0.197085	NA	ZNF136
14.3186	-0.331148	0.538293	-0.615182	0.538434	NA	IGF2BP1
8.82581	0.27739	0.660998	0.419653	0.674739	NA	C11orf65
207.447	-0.213227	0.136992	-1.5565	0.11959	NA	RELT
0.166188	0.966709	4.08047	0.236911	0.812726	NA	C22orf42
892.177	-0.0405369	0.0744468	-0.544509	0.586092	0.999548	RPAIN
1715.73	0.0034809	0.0577824	0.0602415	0.951963	0.999548	PPP4R2
4.49813	0.544427	0.892541	0.609974	0.541879	NA	H1-5
556.211	0.117877	0.088236	1.33593	0.181572	NA	AKIRIN2
0.168288	-0.956844	4.08047	-0.234493	0.814602	NA	SLC4A9
1.1686	-0.404166	1.95803	-0.206415	0.836467	NA	NPFF
104.728	-0.0176445	0.191445	-0.0921652	0.926567	NA	GULP1
1.33071	0.0145267	1.77214	0.00819726	0.99346	NA	SORCS2
109.077	0.133498	0.190858	0.699459	0.484265	NA	RBM43
2.65023	0.0235165	2.74797	0.00855775	0.993172	NA	ENST00000652720.1
129.13	0.319656	0.180934	1.7667	0.0772787	NA	MTARC2
1.16527	-1.31589	1.82587	-0.720691	0.4711	NA	CLEC3B
7267.48	0.116902	0.0376507	3.1049	0.00190344	0.313708	MAT2A
1.83192	0.81171	1.44393	0.562152	0.574013	NA	ARMH1
7.32754	-0.803013	0.712819	-1.12653	0.259941	NA	ERFL
705.02	0.0327111	0.0783878	0.417298	0.676461	0.999548	KIF13A
176.983	0.0894697	0.14635	0.61134	0.540974	NA	ARMC5
4.96402	-0.375453	1.03694	-0.362079	0.717293	NA	CTAGE9
5.83095	-0.933412	0.843696	-1.10634	0.268581	NA	CCDC148
851.154	0.0431337	0.0713171	0.604816	0.545301	0.999548	SLMAP
471.677	0.0330415	0.0980698	0.336918	0.736179	NA	INTS9
1686.08	-0.101038	0.0695839	-1.45203	0.146493	0.999548	TSPO
1336.16	-0.0540715	0.0675873	-0.800024	0.423697	0.999548	FANCG
35.2858	0.168606	0.32187	0.523833	0.600395	NA	SHLD1
350.11	0.0443482	0.109417	0.405312	0.685248	NA	TULP4
238.002	0.100233	0.134427	0.745631	0.45589	NA	RINL
195.47	-0.0148759	0.14068	-0.105743	0.915787	NA	TSPAN9
3742.28	-0.00270474	0.0446185	-0.0606192	0.951662	0.999548	CAPZB
2756.18	-0.145689	0.0482231	-3.02114	0.00251823	0.34098	PSME1
704.525	0.0663373	0.0772317	0.85894	0.390374	0.999548	ASCC3
0.500609	-0.897167	2.73692	-0.327802	0.743062	NA	DDX4
6344.17	0.0200084	0.0376334	0.531666	0.594957	0.999548	RCC2
473.08	0.0213682	0.0916987	0.233026	0.815741	NA	NKTR
8865.57	0.0480846	0.0408613	1.17678	0.239285	0.999548	ARPC3
258.943	-0.0315749	0.124007	-0.254622	0.799015	NA	ZBTB34
0.16421	-0.956844	4.08047	-0.234493	0.814602	NA	PNMA8A
29.9716	0.359375	0.360724	0.996262	0.319123	NA	PCDHGA6
4833.76	-0.0292651	0.0418178	-0.699823	0.484038	0.999548	CDC25B
252.808	-0.00885735	0.136397	-0.0649378	0.948223	NA	ZBTB43
1.00073	3.44773	2.08756	1.65156	0.0986243	NA	MEGF11
530.389	0.0484517	0.0877348	0.552252	0.580776	NA	IFT57
670.993	-0.0014035	0.0878623	-0.0159738	0.987255	NA	CEBPB
619.955	-0.0907281	0.0840532	-1.07941	0.280404	NA	CREB3
6.38486	-2.73941	3.78881	-0.723026	0.469664	NA	ENST00000553909.1
793.849	0.0118551	0.0737129	0.160827	0.872229	0.999548	STK4
45.2655	0.00589314	0.288548	0.0204234	0.983706	NA	CPNE4
3210.1	-0.0397183	0.0481295	-0.825239	0.409236	0.999548	RAB8A
1057.14	0.100947	0.0716972	1.40796	0.159142	0.999548	MDM4
0.336577	-1.86781	3.603	-0.518405	0.604176	NA	MYBPH
2564.11	-0.00154188	0.0567982	-0.0271466	0.978343	0.999548	NUDCD1
617.714	0.0221877	0.0846767	0.262028	0.7933	NA	RIT1
1013.96	0.0328088	0.0699118	0.469289	0.638863	0.999548	COG7
1222.45	-0.0169299	0.068338	-0.247737	0.804338	0.999548	RAB4A
1.66136	2.01156	1.71225	1.1748	0.240074	NA	NINJ2
707.189	-0.114378	0.081302	-1.40683	0.159477	0.999548	TMF1
1634.08	-0.0371681	0.0632194	-0.587923	0.556584	0.999548	ANKRD17
0.49859	0.897527	2.74054	0.327499	0.74329	NA	NOG
2.16581	-0.215829	1.33208	-0.162024	0.871287	NA	CYP27A1
5059.56	-0.054306	0.0457443	-1.18716	0.235163	0.999548	ERGIC3
174.87	-0.0300252	0.152408	-0.197006	0.843823	NA	FZD5
87.1807	-0.0824943	0.211384	-0.390257	0.696346	NA	ZNF79
17405.5	0.0198714	0.0375764	0.528826	0.596926	0.999548	RPL35A
6192.05	0.0289036	0.04095	0.705825	0.480297	0.999548	EIF3H
4.50161	0.112545	0.90896	0.123817	0.90146	NA	SERPING1
194.795	-0.0446491	0.141096	-0.316446	0.751664	NA	AGO4
145.789	0.106559	0.175332	0.607756	0.543349	NA	UFSP1
10791.6	0.0175387	0.0352617	0.497386	0.618917	0.999548	RAC1
18.7917	-0.276092	0.447178	-0.617409	0.536965	NA	ENST00000424491.5
156.131	0.0108754	0.16608	0.0654832	0.947789	NA	EXO5
0.999253	0.99667	2.02777	0.49151	0.623066	NA	OR2B2
21.9843	-0.302525	0.413809	-0.731074	0.464734	NA	KLB
16.7915	-0.367448	0.473536	-0.775967	0.437768	NA	PCDH8
6733.81	0.0167855	0.035631	0.471094	0.637574	0.999548	DIAPH1
0.168288	-0.956844	4.08047	-0.234493	0.814602	NA	DMRTA2
6428.37	0.00932488	0.0384262	0.24267	0.808261	0.999548	MTDH
1.32723	-0.726717	1.76523	-0.411685	0.680571	NA	KLHL30
933.774	0.0122662	0.0708111	0.173224	0.862475	0.999548	GNL2
1735.08	-0.0345656	0.0549472	-0.62907	0.529303	0.999548	EXD2
708.98	0.0679711	0.0832922	0.816056	0.414468	0.999548	CDC25A
5.16767	0.286816	0.847398	0.338467	0.735012	NA	PCDHGB6
1.49306	0.335851	1.67597	0.200393	0.841173	NA	MYADML2
1089.39	0.0811519	0.0634133	1.27973	0.20064	0.999548	MRPL48
17326.8	-0.0162656	0.0335251	-0.485177	0.627551	0.999548	ARPP19
34.9621	-0.410489	0.337653	-1.21571	0.224095	NA	CARMIL2
25.7975	-0.0143886	0.385162	-0.0373572	0.9702	NA	ODAD1
177.37	0.0604973	0.161711	0.374107	0.708325	NA	OTUD3
2317.57	-0.00615233	0.0490556	-0.125416	0.900195	0.999548	PRPF3
46.4139	-0.045708	0.287805	-0.158816	0.873814	NA	ZFP69B
123.72	-0.193464	0.184308	-1.04968	0.293866	NA	CYP27B1
2249.57	-0.0260543	0.0493843	-0.527582	0.59779	0.999548	SART3
653.247	0.0178816	0.0829188	0.215652	0.829259	NA	TEAD1
1417.76	0.0600235	0.057126	1.05072	0.293387	0.999548	SMU1
34.5708	-0.160157	0.358797	-0.446373	0.655328	NA	ARMCX2
0.501924	2.45136	2.84016	0.863105	0.38808	NA	CD3G
1566.31	0.0376781	0.0594669	0.633597	0.526344	0.999548	ELOC
0.166269	0.966709	4.08047	0.236911	0.812726	NA	CKM
1957.33	-0.0617192	0.0511346	-1.20699	0.227434	0.999548	RRP36
1438.54	-0.135784	0.0666561	-2.03709	0.0416412	0.966226	BCAR1
0.334558	0.00494073	3.37385	0.00146442	0.998832	NA	ASCL1
163.323	0.291319	0.154491	1.88567	0.0593394	NA	CLEC3A
28.8166	0.425011	0.35932	1.18282	0.236881	NA	IKZF3
2206.52	0.117615	0.0493846	2.38161	0.0172372	0.802384	RBL2
1181	-0.0199246	0.062388	-0.319366	0.749449	0.999548	ZNF316
18084.8	-0.028557	0.0316416	-0.902513	0.366784	0.999548	AP2M1
0.334138	1.8647	3.32701	0.560474	0.575156	NA	CDH5
298.988	0.0216184	0.122755	0.176109	0.860208	NA	MARCHF2
128.543	0.0269006	0.180614	0.148939	0.881602	NA	SH3TC1
453.356	0.0906685	0.093741	0.967224	0.333432	NA	ZNF641
21.3014	-0.265909	0.415097	-0.640595	0.521786	NA	OR2L2
473.427	0.0151865	0.097044	0.156491	0.875646	NA	NGLY1
0.334476	0.00494073	3.37414	0.00146429	0.998832	NA	MANSC4
5.49145	0.0927127	0.802196	0.115574	0.90799	NA	NCALD
39.9415	-0.0660822	0.304459	-0.217048	0.828171	NA	TBC1D19
393.311	-0.0768646	0.100963	-0.761312	0.446471	NA	CCNE1
68.4044	-0.156228	0.239028	-0.653597	0.513372	NA	ENST00000642087.2
3230.05	0.0160898	0.0470771	0.341775	0.73252	0.999548	ADIPOR2
14.4933	-0.70708	0.511879	-1.38134	0.167173	NA	PIK3R5
555.633	0.0907224	0.0857933	1.05745	0.290305	NA	ALKBH1
4.17317	-0.343006	0.981182	-0.349585	0.72665	NA	GNRH1
697.506	-0.0453653	0.0917771	-0.494298	0.621095	0.999548	MRPS31
42.7767	-0.0503808	0.298721	-0.168655	0.866068	NA	TTN
3.64912	2.18528	2.62778	0.831608	0.40563	NA	ENST00000431044.5
1145.54	0.00268485	0.0673821	0.0398451	0.968217	0.999548	CTR9
10.9983	-0.258795	0.575922	-0.449358	0.653174	NA	KIF6
1149.57	-0.0119766	0.0629764	-0.190176	0.849171	0.999548	MYO9B
1054	0.160697	0.0773506	2.07752	0.0377536	0.943531	FAT1
2829.34	-0.0921975	0.0477834	-1.92949	0.0536704	0.999548	PAK4
1562.65	-0.0493132	0.0575732	-0.85653	0.391705	0.999548	ZDHHC3
356.825	-0.172175	0.107456	-1.60229	0.109092	NA	KIF13B
222.242	0.102742	0.135801	0.756565	0.44931	NA	SEPSECS
33.4909	-0.0101667	0.341196	-0.0297971	0.976229	NA	KLHL35
0.994797	0.0124098	1.98149	0.00626287	0.995003	NA	DCHS1
5898.8	-0.0145212	0.0397665	-0.365161	0.714991	0.999548	MBTPS1
818.521	-0.0130166	0.0756035	-0.172169	0.863305	0.999548	ATF5
8093.21	-0.0858581	0.0509926	-1.68374	0.0922324	0.999548	IRAK1
167.633	0.140152	0.155512	0.901232	0.367465	NA	GLI3
18.6335	0.158664	0.464859	0.341315	0.732866	NA	L1TD1
7.16451	-0.0627555	0.70685	-0.0887819	0.929255	NA	CYS1
0.334056	1.86442	3.32731	0.560338	0.575249	NA	BSND
344.029	-0.110278	0.110218	-1.00054	0.317048	NA	ENST00000618693.4
576.251	-0.126636	0.0866944	-1.46071	0.144094	NA	TGFB3
1145.84	-0.0342475	0.066186	-0.517444	0.604846	0.999548	VPS11
0.334138	1.8647	3.32701	0.560474	0.575156	NA	KL
859.007	-0.0605789	0.0727823	-0.832329	0.405223	0.999548	SLC19A1
1.99825	1.58498	1.47104	1.07746	0.281276	NA	NOS3
609.822	-0.118826	0.0814415	-1.45903	0.144556	NA	USP28
82.4608	-0.329699	0.219301	-1.50341	0.132734	NA	MAFF
0.166188	0.966709	4.08047	0.236911	0.812726	NA	CHAT
0.167868	0.966709	4.08047	0.236911	0.812726	NA	TCF15
317.078	0.183727	0.1323	1.38872	0.164918	NA	CFAP298-TCP10L
615.534	-0.0515531	0.0895171	-0.575902	0.564681	NA	DDX10
2176.52	-0.0390318	0.0581949	-0.670709	0.502406	0.999548	POLR2L
0.335736	1.87054	3.60649	0.518659	0.603999	NA	DRC7
3121.11	-0.0158261	0.0493579	-0.320639	0.748484	0.999548	CLPTM1
365.357	-0.0505394	0.110819	-0.456054	0.648351	NA	TMEM223
974.239	-0.0628409	0.0717264	-0.87612	0.380965	0.999548	PDLIM1
4.65619	-0.413903	0.953784	-0.433959	0.664318	NA	HNMT
0.16421	-0.956844	4.08047	-0.234493	0.814602	NA	PLCZ1
480.38	0.0353337	0.0930523	0.379718	0.704155	NA	PIKFYVE
1374.83	-0.0332705	0.0589101	-0.564768	0.572232	0.999548	ZMYM3
9.6536	-0.194074	0.612197	-0.317013	0.751234	NA	ENST00000682596.1
0.16421	-0.956844	4.08047	-0.234493	0.814602	NA	SPATA21
1.1649	0.424779	1.77741	0.238988	0.811115	NA	CXCL17
392.237	0.0785721	0.100149	0.784555	0.432715	NA	MFSD8
10895.4	0.0746326	0.0321866	2.31875	0.0204088	0.829686	PPT1
1207.73	0.0356659	0.0617918	0.577196	0.563807	0.999548	CFLAR
175.789	0.136357	0.146232	0.932469	0.351094	NA	CLCN6
0.494608	-0.878005	2.93017	-0.299643	0.764449	NA	VSNL1
1430.8	-0.0558104	0.0588199	-0.948836	0.342704	0.999548	MLXIP
3205.06	-0.0404069	0.0485176	-0.832829	0.404941	0.999548	CCDC6
3.00553	-0.313213	1.20717	-0.25946	0.795281	NA	PCDHGA7
1384.7	0.0453967	0.0599944	0.756682	0.44924	0.999548	STK10
486.843	-0.107118	0.101096	-1.05956	0.289346	NA	DNAAF3
6.6511	0.00581356	0.740354	0.0078524	0.993735	NA	BMPR1B
2325.01	-0.00211995	0.0482415	-0.0439445	0.964949	0.999548	FUCA2
1193	-0.120637	0.0632648	-1.90686	0.0565382	0.999548	AMPD2
1237.74	0.0178732	0.0604124	0.295853	0.767343	0.999548	EFR3A
0.998455	1.01137	2.01026	0.503105	0.61489	NA	LHX9
5.65709	0.177462	0.813741	0.218082	0.827365	NA	COLQ
0.832404	1.9026	2.16753	0.877774	0.380067	NA	PPIAL4G
283.92	-0.115629	0.131494	-0.87935	0.379212	NA	ARRDC3
1.66651	-1.22374	1.63626	-0.747885	0.454529	NA	RPS6KA6
0	NA	NA	NA	NA	NA	FAM90A13P
0.498211	-0.884617	2.74127	-0.322704	0.74692	NA	HOXB8
269.017	-0.0848264	0.123745	-0.685494	0.493032	NA	ANKRD16
0.336156	0.00494076	3.36815	0.0014669	0.99883	NA	EFCAB8
2294.78	0.0220118	0.0538956	0.408415	0.682969	0.999548	NUP58
1195.46	-0.042375	0.0685031	-0.618586	0.536189	0.999548	ECSIT
654.57	0.0695832	0.0804216	0.865231	0.386912	NA	CDKN2C
26.4763	0.0602593	0.383582	0.157096	0.875169	NA	TMCC3
2288.02	0.0122413	0.0515356	0.237532	0.812244	0.999548	GOLGA2
5.85508	0.252645	1.02376	0.24678	0.805078	NA	GOLGA8R
201.292	-0.0694699	0.139468	-0.498105	0.61841	NA	ZCCHC4
552.326	0.0423207	0.0864501	0.489539	0.62446	NA	ZDHHC21
16493.4	-0.0188333	0.0449606	-0.418885	0.6753	0.999548	TUBA1C
2.50252	-0.192471	1.22517	-0.157097	0.875169	NA	HRH3
4.99638	0.00549787	0.841826	0.00653089	0.994789	NA	ENST00000649243.1
21.4592	-0.798176	0.417284	-1.91279	0.0557747	NA	PCDHB11
6804.41	-0.0348254	0.0414664	-0.839846	0.400995	0.999548	SF3B4
0.166188	0.966709	4.08047	0.236911	0.812726	NA	PROKR2
14.1718	0.447308	0.520935	0.858665	0.390525	NA	COLGALT2
44.9674	0.0249009	0.293928	0.0847179	0.932486	NA	OR7E24
907.551	0.0562706	0.0733871	0.766764	0.443222	0.999548	CMC1
334.872	0.0972653	0.113056	0.860328	0.389608	NA	ZNF232
6329.61	-0.00250837	0.0389828	-0.0643455	0.948695	0.999548	DDX21
480.05	-0.0650678	0.0922576	-0.705284	0.480633	NA	SNX30
665.438	-0.0805254	0.0830911	-0.969122	0.332485	NA	THRA
1099.7	0.0359391	0.0669742	0.536612	0.591536	0.999548	BMPR1A
0.834326	1.9026	2.16623	0.878299	0.379782	NA	AKR1B1
2623.46	0.00462689	0.0478835	0.0966282	0.923022	0.999548	DAXX
1344.35	-0.0357969	0.0643777	-0.556044	0.57818	0.999548	SLC29A2
4.16791	1.3724	1.00516	1.36535	0.172142	NA	PCDHGB7
187.345	0.00738136	0.143342	0.0514948	0.958931	NA	NUDT17
642.427	0.0436579	0.08168	0.534499	0.592996	NA	POLR2J3
412.428	-0.0427612	0.0979452	-0.436583	0.662414	NA	NR4A1
571.64	-0.0402504	0.0836524	-0.481162	0.630401	NA	PALB2
4348.85	-0.118859	0.0414289	-2.869	0.00411772	0.406508	TCF3
1.83361	0.809615	1.45976	0.554623	0.579153	NA	TRIM71
25.7837	0.212053	0.383224	0.553339	0.580031	NA	TMEM92
1259.68	-0.00179525	0.065768	-0.0272966	0.978223	0.999548	ABLIM1
20.4788	0.261457	0.442781	0.590489	0.554863	NA	FOXI3
1027.08	0.127512	0.0691936	1.84283	0.065354	0.999548	NCAPG
1.50339	0.322148	1.65395	0.194775	0.845569	NA	MASP1
1672.83	0.015695	0.0585166	0.268215	0.788534	0.999548	PPIL2
9.67934	-0.500847	0.648859	-0.771888	0.440181	NA	TRIM22
944.528	-0.00301578	0.0722891	-0.0417184	0.966723	0.999548	RIMOC1
8.48912	-0.279801	0.669791	-0.417744	0.676134	NA	PRR23C
909.094	0.0568671	0.0719229	0.790667	0.429138	0.999548	SEC11C
153.852	0.0734925	0.162419	0.452486	0.650919	NA	SCAND3
1.167	-0.40735	1.8498	-0.220213	0.825706	NA	CCDC154
13.3411	0.219134	0.542486	0.403945	0.686253	NA	SIGLEC6
1.99958	0.491585	1.42398	0.34522	0.729929	NA	CRYBA2
3092.15	-0.0358653	0.0475807	-0.753777	0.450983	0.999548	TLN1
0.167868	0.966709	4.08047	0.236911	0.812726	NA	GLYATL2
53.7085	-0.0551234	0.29465	-0.187081	0.851597	NA	RNASE4
1862.29	0.00219106	0.0550723	0.0397851	0.968264	0.999548	CD59
134.687	0.0941014	0.168774	0.557559	0.577146	NA	RAB36
0.992902	-0.984279	2.03128	-0.48456	0.627989	NA	MAF
0.831047	1.8973	2.27234	0.834954	0.403744	NA	SLC47A2
3.16011	-1.11178	1.17316	-0.947677	0.343294	NA	ENST00000598361.4
8.82115	-0.0507661	0.648939	-0.0782293	0.937646	NA	KRT16
4583.63	-0.0446162	0.0436279	-1.02265	0.306472	0.999548	CLPTM1L
18.9763	-0.402547	0.444112	-0.906408	0.36472	NA	MCIDAS
2.82492	-0.163246	1.11839	-0.145965	0.883949	NA	TBX20
724.973	-0.0547355	0.0846936	-0.646276	0.518101	0.999548	NTHL1
1.49173	1.82252	3.90195	0.467078	0.640444	NA	ENST00000648156.1
389.814	-0.0187624	0.101141	-0.185507	0.852831	NA	PUSL1
59.0816	0.046327	0.249363	0.185781	0.852617	NA	HMGCLL1
445.176	0.102436	0.0972991	1.0528	0.292434	NA	ZNF302
2297.55	-0.00824224	0.0490017	-0.168203	0.866424	0.999548	MSI2
536.044	-0.00401393	0.0864926	-0.0464077	0.962985	NA	FRA10AC1
2055.29	0.0976329	0.0606624	1.60945	0.107519	0.999548	RBM25
347.399	-0.0878797	0.108064	-0.813217	0.416094	NA	ANKRD13B
599.255	-0.149143	0.0835326	-1.78544	0.0741895	NA	CHSY1
2257.6	0.0570951	0.0508001	1.12392	0.261048	0.999548	COPG2
5.97334	-0.474065	0.827263	-0.573052	0.56661	NA	NXPH1
980.178	-0.0607263	0.0671034	-0.904967	0.365483	0.999548	GLMP
413.302	0.0271102	0.0993938	0.272755	0.785041	NA	PIK3R1
3523.07	-0.0446318	0.0499546	-0.893446	0.371618	0.999548	B4GALT1
275.005	0.0155039	0.120182	0.129004	0.897355	NA	ANKRD42
18.4595	-0.334298	0.459286	-0.727866	0.466696	NA	ATP8B3
2564.16	-0.102649	0.0501036	-2.04873	0.0404884	0.966226	CSK
2960.87	-0.00960165	0.0461719	-0.207955	0.835264	0.999548	MRPS35
3347.95	-0.0365829	0.0433628	-0.843647	0.398867	0.999548	ALKBH5
629.04	-0.019857	0.081056	-0.244979	0.806473	NA	GCC2
57.7736	-0.0860151	0.265419	-0.324073	0.745883	NA	ZNF732
6.65549	-0.432908	0.754297	-0.573923	0.56602	NA	CYSRT1
13.6601	0.501888	0.518851	0.967305	0.333391	NA	PRR22
4692.52	0.0498656	0.0383414	1.30057	0.193406	0.999548	PRMT6
49.6279	-0.0544443	0.278876	-0.195228	0.845215	NA	SPDYE3
1264.2	-0.0198393	0.0599713	-0.330812	0.740786	0.999548	CPSF4
33.6025	0.176431	0.345872	0.510104	0.609979	NA	KLHL31
3227.68	0.00952864	0.0504581	0.188843	0.850216	0.999548	TSR1
271.89	0.0424466	0.121175	0.350293	0.726119	NA	C10orf88
744.999	0.101197	0.0774569	1.30649	0.191387	0.999548	MPPE1
1199.9	-0.00993648	0.0697718	-0.142414	0.886753	0.999548	STOM
3.67523	1.41417	1.10792	1.27642	0.201808	NA	ENST00000635992.1
1.50331	0.322333	1.57494	0.204664	0.837835	NA	OR8G1
0.16421	-0.956844	4.08047	-0.234493	0.814602	NA	ZFP37
165.89	-0.21005	0.160215	-1.31105	0.189841	NA	MMP24OS
667.603	0.0540542	0.0815875	0.66253	0.507632	NA	TPMT
60.7751	-0.241297	0.247986	-0.973023	0.330542	NA	IL18BP
7275.67	-0.0026997	0.041178	-0.0655617	0.947727	0.999548	CHD4
998.876	0.0578301	0.0664578	0.870177	0.384204	0.999548	MFSD1
2031.27	0.01319	0.0554923	0.237691	0.812121	0.999548	ANKLE2
3445.84	-0.00177963	0.0415575	-0.0428234	0.965842	0.999548	NFE2L1
1053.46	-0.0300109	0.0659634	-0.454963	0.649136	0.999548	MRPS30
1.33265	2.70918	1.87498	1.44491	0.148482	NA	ENST00000692767.1
2237.02	-0.0093679	0.0525229	-0.178359	0.858441	0.999548	CHD8
0.168288	-0.956844	4.08047	-0.234493	0.814602	NA	DLGAP2
4687.2	0.0324431	0.0438706	0.739518	0.459592	0.999548	CSNK1A1
875.805	-0.0192584	0.0717165	-0.268535	0.788287	0.999548	DCPS
21.9662	-0.125372	0.419982	-0.298517	0.765309	NA	CCDC136
4108.64	0.037718	0.0391827	0.96262	0.335738	0.999548	CLNS1A
441.154	-0.0248353	0.101585	-0.244478	0.806861	NA	MICOS13
1140.54	0.0745868	0.0660473	1.12929	0.258774	0.999548	GOSR2
162.952	0.0438086	0.154839	0.28293	0.77723	NA	IQSEC2
423.016	-0.00960203	0.0985001	-0.0974825	0.922343	NA	VPS18
4339.23	-0.121971	0.0415568	-2.93503	0.00333517	0.362163	BNIP3
2021.35	-0.0978302	0.0562263	-1.73994	0.0818702	0.999548	GIT1
49.6102	0.101718	0.275805	0.368806	0.712272	NA	PAX5
230.047	0.244236	0.132905	1.83767	0.066111	NA	EHHADH
1087.13	-0.0278545	0.064346	-0.432886	0.665098	0.999548	USP21
3724.78	0.0205045	0.0480154	0.42704	0.66935	0.999548	PPIF
2587.62	0.00782916	0.0506122	0.154689	0.877066	0.999548	TRIP12
1068.02	-0.130861	0.0646536	-2.02404	0.0429665	0.966226	CDK12
12.3281	0.082463	0.605958	0.136087	0.891752	NA	ENST00000517883.2
0.16421	-0.956844	4.08047	-0.234493	0.814602	NA	ENST00000557230.1
1.33355	1.58434	1.77732	0.891424	0.372701	NA	PLCD4
441.469	0.088767	0.098656	0.899763	0.368246	NA	DUSP22
28.1026	0.194098	0.373869	0.519161	0.603648	NA	OR4K17
0	NA	NA	NA	NA	NA	MAGEA9B
57.4214	-0.322602	0.25513	-1.26446	0.206064	NA	KSR1
1023.85	0.0356979	0.068622	0.520211	0.602917	0.999548	EP300
655.835	0.0423331	0.0791725	0.534695	0.592861	NA	IFT122
813.724	-0.0896293	0.0742015	-1.20792	0.227079	0.999548	MRE11
1469.52	0.0132206	0.0623348	0.212091	0.832036	0.999548	CDKN3
9242.58	-0.0323525	0.0356883	-0.90653	0.364655	0.999548	ACTN4
326.887	0.0325975	0.110543	0.294886	0.768081	NA	SMIM22
1033.71	0.00953902	0.0710433	0.134271	0.893189	0.999548	UBTD2
12.3202	0.163841	0.568363	0.288268	0.773142	NA	TSNAXIP1
823.69	-0.0257566	0.0776923	-0.33152	0.740251	0.999548	POC1A
3334.12	0.00112558	0.0430647	0.0261371	0.979148	0.999548	PGRMC1
2225.04	0.0191047	0.0521836	0.366106	0.714286	0.999548	THOC2
248.682	0.0898542	0.126353	0.711134	0.477001	NA	XYLB
0.668532	1.48567	2.45933	0.604094	0.545781	NA	WIF1
9.32938	0.845561	0.735417	1.14977	0.250238	NA	RTEL1-TNFRSF6B
219.288	0.0203198	0.135338	0.150141	0.880653	NA	EPHA6
239.531	0.0513443	0.128504	0.399556	0.689484	NA	CCDC149
178.61	0.0779633	0.147314	0.529233	0.596644	NA	KIF27
0.662664	-1.47136	2.4657	-0.596729	0.550688	NA	CTXND1
624.644	0.0220192	0.0855498	0.257385	0.796881	NA	BAIAP2
278.408	0.0189381	0.120453	0.157225	0.875068	NA	DTX3
395.441	0.0768238	0.10591	0.72537	0.468225	NA	C1orf56
258.172	0.0335272	0.123742	0.270945	0.786433	NA	FA2H
395.308	-0.0948466	0.102771	-0.92289	0.356064	NA	GSN
141.687	-0.0251954	0.168637	-0.149407	0.881233	NA	ZNF808
19.9781	-0.0919743	0.425259	-0.216278	0.828771	NA	GPRASP1
5.00135	-0.787214	0.879821	-0.894744	0.370924	NA	FLRT2
2618.06	-0.069273	0.0499736	-1.38619	0.165689	0.999548	GDI1
5826.51	0.0178118	0.0386031	0.461408	0.644506	0.999548	NUP205
396.648	-0.143508	0.104605	-1.37191	0.17009	NA	ZNF408
435.432	0.0124911	0.097392	0.128256	0.897946	NA	EHD3
1226.88	-0.127889	0.0648276	-1.97275	0.0485237	0.983049	CNN2
833.251	0.0161785	0.0739765	0.218698	0.826885	0.999548	STX5
4020.8	0.0356813	0.0474455	0.752047	0.452023	0.999548	USP10
350.726	0.0120792	0.105535	0.114457	0.908876	NA	SCYL3
2545.71	-0.0315222	0.0468745	-0.672481	0.501278	0.999548	CLIC4
236.882	-0.184144	0.128524	-1.43276	0.151926	NA	LRFN1
0.168288	-0.956844	4.08047	-0.234493	0.814602	NA	SSX1
3.83655	0.384251	0.985984	0.389713	0.696749	NA	MEGF10
4406.24	-0.022602	0.0406167	-0.55647	0.577889	0.999548	LRRC75A
466.43	0.0663513	0.104179	0.636896	0.524193	NA	DDX28
658.222	-0.0141625	0.0820616	-0.172584	0.862978	NA	ZNF507
8.83191	-0.268492	0.648035	-0.414317	0.678642	NA	EGF
950.366	0.0270635	0.0682219	0.396697	0.691591	0.999548	INIP
14.3054	-0.195094	0.504836	-0.386451	0.699163	NA	ITGB6
74.8839	-0.36934	0.236185	-1.56377	0.11787	NA	ENST00000705256.1
1188.46	-0.0448134	0.0656901	-0.682195	0.495116	0.999548	DDI2
1.00069	1.00639	1.93015	0.521404	0.602085	NA	TMEM240
3.49157	0.706809	1.02685	0.688325	0.491248	NA	VWCE
1.1673	-2.48033	2.05265	-1.20836	0.22691	NA	PCP4L1
31.1145	-0.257154	0.342723	-0.750327	0.453058	NA	WNT8B
4.3308	-0.219759	0.909522	-0.241621	0.809074	NA	DNM3
482.391	-0.0627714	0.0911053	-0.688999	0.490824	NA	SECISBP2L
136.61	-0.0944081	0.178913	-0.527676	0.597725	NA	CRABP1
21.327	0.184659	0.431832	0.427619	0.668929	NA	CD274
754.136	-0.185758	0.0858699	-2.16325	0.0305217	0.890066	POLRMT
867.429	-0.0947932	0.0758836	-1.24919	0.211594	0.999548	ANXA9
352.822	0.15876	0.105508	1.50472	0.132396	NA	SHISA9
74.1064	-0.0411456	0.228506	-0.180063	0.857103	NA	HECW2
1.50354	0.321989	1.59201	0.202253	0.839719	NA	SMIM32
7055.05	0.0235269	0.0396133	0.593914	0.552569	0.999548	THOC3
1088.39	-0.029522	0.0646585	-0.456583	0.647971	0.999548	PDCD5
1177.96	-0.0706555	0.0798914	-0.884395	0.376483	0.999548	TARBP2
3898.3	-0.000455101	0.0413811	-0.0109978	0.991225	0.999548	PRKCD
364.667	0.0010671	0.108299	0.00985333	0.992138	NA	EPC2
10.6596	1.35801	0.616291	2.20352	0.027558	NA	COL3A1
44802.6	-0.00559119	0.0452194	-0.123646	0.901596	0.999548	RACK1
1.66915	1.22553	1.55404	0.788608	0.430341	NA	H2BC10
89.8945	0.252084	0.20382	1.2368	0.216162	NA	ZNF417
2027.92	-0.0925573	0.0551034	-1.6797	0.0930156	0.999548	BST2
145.989	0.25955	0.16082	1.61392	0.106546	NA	RNPC3
56.0994	-0.0197943	0.25986	-0.0761731	0.939281	NA	PRR5L
7690.61	0.0412051	0.038193	1.07886	0.280648	0.999548	JPT2
434.239	-0.0925991	0.0977866	-0.946951	0.343664	NA	CCDC12
3728.91	0.0379515	0.0411186	0.922976	0.35602	0.999548	PTDSS1
3453.39	-0.0820931	0.0568174	-1.44486	0.148497	0.999548	ZNHIT1
20.4994	0.261843	0.430893	0.607676	0.543403	NA	SH3GL3
0.167868	0.966709	4.08047	0.236911	0.812726	NA	CAPSL
0.166188	0.966709	4.08047	0.236911	0.812726	NA	MAMDC2
0.167868	0.966709	4.08047	0.236911	0.812726	NA	OR51L1
130.399	-0.108815	0.178327	-0.610199	0.54173	NA	S100A1
218.819	-0.150292	0.15118	-0.994129	0.32016	NA	ENST00000609375.1
482.361	-0.153983	0.093112	-1.65374	0.0981809	NA	TP53I13
1641.76	0.13049	0.059063	2.20934	0.0271507	0.8707	CBR1
1137.67	0.0123469	0.0651475	0.189522	0.849684	0.999548	CDK13
144.721	-0.0187576	0.165396	-0.11341	0.909705	NA	CERS1
3643.01	-0.00625591	0.0430171	-0.145428	0.884373	0.999548	HECTD1
0.498563	2.44333	3.08813	0.791202	0.428826	NA	ENST00000585661.1
12.4824	-0.749361	1.16468	-0.643403	0.519962	NA	ENST00000642484.1
16.6293	0.120807	0.484086	0.249557	0.80293	NA	ARHGAP11A-SCG5
511.304	0.0417829	0.0949732	0.439944	0.659978	NA	MT2A
196.176	-0.0146656	0.140696	-0.104237	0.916982	NA	GALNT16
0.832349	0.59842	2.15421	0.277792	0.781172	NA	NCF2
412.423	-0.0638482	0.0985165	-0.648096	0.516923	NA	FHIP1B
2432.19	0.0181258	0.04944	0.366622	0.713901	0.999548	SCYL2
450.315	-0.0448771	0.0958923	-0.467995	0.639788	NA	MYO9A
787.443	0.0632143	0.0795395	0.794753	0.426757	0.999548	P4HTM
491.811	0.0298	0.0951199	0.313289	0.754061	NA	E2F5
85.25	0.106577	0.208127	0.512079	0.608596	NA	PABPC1L
7.83029	0.187373	0.686375	0.272989	0.784862	NA	CDH18
999.741	0.0593926	0.0693866	0.855966	0.392017	0.999548	DNAJC19
243.416	-0.148819	0.128011	-1.16255	0.245012	NA	LRRC75B
896.286	-0.00480928	0.0701466	-0.0685603	0.94534	0.999548	ATXN7
356.861	0.0183004	0.114584	0.159711	0.873109	NA	ATG4C
727.456	-0.020668	0.0814669	-0.253698	0.799729	0.999548	SIMC1
6754.68	-0.0685005	0.0422716	-1.62048	0.105128	0.999548	BCAP31
1752.42	0.00648139	0.0528636	0.122606	0.902419	0.999548	NIPA2
1495.48	-0.023689	0.0655469	-0.361406	0.717796	0.999548	RBBP5
38.6161	-0.549738	0.332159	-1.65504	0.0979158	NA	MMEL1
0.16421	-0.956844	4.08047	-0.234493	0.814602	NA	CCL17
153.504	0.0489136	0.159784	0.306124	0.75951	NA	GTDC1
27.4451	0.0236433	0.369901	0.063918	0.949036	NA	ADPRH
1917.42	-0.0373874	0.0544404	-0.68676	0.492234	0.999548	MCUR1
1672.14	0.0184307	0.0556925	0.330937	0.740692	0.999548	DPY30
701.298	-0.0647831	0.0824169	-0.786042	0.431843	0.999548	ICAM3
0.668559	0.00109763	2.35054	0.000466967	0.999627	NA	TAS2R43
17.4852	0.365198	0.508496	0.718193	0.472638	NA	FLRT3
294.854	0.0811387	0.118937	0.682199	0.495113	NA	HSF2
6.1593	0.0839798	0.774304	0.108459	0.913632	NA	PTGIS
1935.02	0.0406463	0.0544695	0.746222	0.455533	0.999548	NUB1
246.649	0.0572354	0.132223	0.43287	0.665109	NA	SETD9
48.9502	0.320182	0.279269	1.1465	0.251587	NA	H2BC15
624.364	-0.0556358	0.0845844	-0.657756	0.510695	NA	NAF1
747.847	-0.107798	0.0787335	-1.36914	0.170954	0.999548	BRF1
7365.15	0.048386	0.0364019	1.32922	0.183777	0.999548	DYNC1H1
911.634	-0.219691	0.0730863	-3.00591	0.00264789	0.34098	INSIG2
118.077	0.343074	0.220946	1.55275	0.120483	NA	TVP23C-CDRT4
0.166188	0.966709	4.08047	0.236911	0.812726	NA	GDAP1L1
1668.45	0.100527	0.0555747	1.80887	0.0704718	0.999548	NUP214
3771.78	0.0732659	0.048446	1.51232	0.130452	0.999548	ESR1
2778.61	0.029871	0.0509056	0.586792	0.557344	0.999548	MRPS25
1180.46	-0.0904879	0.0620817	-1.45756	0.144962	0.999548	REEP4
4.49827	-0.102431	0.897396	-0.114143	0.909125	NA	ATP13A5
298.915	0.136878	0.124685	1.09779	0.272297	NA	RETREG1
1.33628	1.59394	1.91735	0.831324	0.405791	NA	ZNF722
205.964	0.0676549	0.135988	0.497505	0.618833	NA	ANKS3
9.15673	0.374506	0.627859	0.596482	0.550853	NA	ABCA13
45011.5	0.000783378	0.0398748	0.0196459	0.984326	0.999548	PABPC1
299.342	-0.121016	0.118441	-1.02175	0.306901	NA	TRAPPC14
629.002	-0.01234	0.0863513	-0.142904	0.886366	NA	MIS18A
263.371	-0.0284082	0.124222	-0.228689	0.81911	NA	FHIP1A
604.758	-0.0111658	0.0824054	-0.135499	0.892218	NA	KLHL21
5.65175	0.00722321	0.808929	0.00892935	0.992876	NA	CD22
10.8299	0.045299	0.642305	0.0705256	0.943775	NA	ENST00000573493.1
1474.14	0.00585659	0.0653185	0.0896619	0.928556	0.999548	EXOSC2
30.4408	-0.199772	0.372426	-0.536407	0.591677	NA	SNX22
35.9695	0.112227	0.321656	0.348903	0.727162	NA	MARCHF10
23088.1	0.0493142	0.0465285	1.05987	0.289204	0.999548	RPL26
2216.91	-0.0104355	0.0518997	-0.201071	0.840643	0.999548	KLHDC10
401.792	-0.0129027	0.100777	-0.128031	0.898124	NA	CHCHD6
0.662746	-1.47136	2.46561	-0.596751	0.550674	NA	ELOA2
0.332402	0.00494069	3.38159	0.00146105	0.998834	NA	GBX1
1601.14	-0.0734615	0.0608425	-1.2074	0.227277	0.999548	MAT2B
144.346	0.0418857	0.161914	0.25869	0.795874	NA	DNAJC6
625.173	0.105203	0.0843067	1.24786	0.212083	NA	NRF1
3563.32	0.00278829	0.0440751	0.0632621	0.949558	0.999548	BUB1
401.913	0.0503473	0.0984397	0.511454	0.609034	NA	POLB
69.942	-0.0504291	0.229378	-0.219851	0.825987	NA	DHRS12
1169.44	-0.107495	0.07053	-1.5241	0.127484	0.999548	DEF8
1329.41	0.0621661	0.0644826	0.964076	0.335008	0.999548	TTC19
78.8956	0.298762	0.227287	1.31447	0.188689	NA	C10orf143
2591.98	0.00784424	0.0464101	0.16902	0.865781	0.999548	TM9SF4
20.6535	0.00460719	0.417765	0.0110282	0.991201	NA	C20orf204
1888.39	0.0328877	0.0530855	0.619524	0.535571	0.999548	FAM53C
135.349	0.215108	0.166749	1.29001	0.197047	NA	EME2
1.82732	-0.250174	1.42952	-0.175006	0.861075	NA	LINGO2
360.293	0.0520042	0.109854	0.473395	0.635931	NA	RABGAP1L
1.66165	0.590681	1.57018	0.376186	0.706779	NA	HMX3
264.402	-0.016825	0.124162	-0.135509	0.89221	NA	SENP7
13.1485	-0.248287	0.545677	-0.455008	0.649103	NA	HIC1
1211.44	0.0990048	0.0623491	1.58791	0.112307	0.999548	ENTPD1
844.864	0.0944716	0.076074	1.24184	0.214296	0.999548	BNIP2
12.0127	0.00309182	0.574105	0.00538545	0.995703	NA	CDNF
16.2038	0.147109	2.28212	0.0644614	0.948603	NA	ENST00000652248.1
383.977	0.0227302	0.10352	0.219573	0.826204	NA	C2orf76
751.557	0.141817	0.0799994	1.77272	0.0762751	0.999548	GNL3L
328.751	0.057502	0.118598	0.484848	0.627784	NA	RAB8B
2887.97	-0.0213368	0.0574717	-0.371258	0.710446	0.999548	HAT1
3.83565	-0.375723	0.976051	-0.384942	0.70028	NA	PKDREJ
331.161	-0.0585171	0.114966	-0.508997	0.610754	NA	KLHL5
16.1295	-0.023254	0.489593	-0.0474966	0.962117	NA	IGHG4
148.815	0.172674	0.168158	1.02685	0.304489	NA	LRRC27
1.81994	-1.40598	1.67258	-0.840609	0.400567	NA	ANKRD65
396.472	0.030417	0.100082	0.303921	0.761188	NA	B4GALT7
433.402	-0.153794	0.0978039	-1.57247	0.115841	NA	RAB4B
0.166133	-0.956844	4.08047	-0.234493	0.814602	NA	SLC25A31
287.203	0.127524	0.121192	1.05225	0.292686	NA	PCLO
7.14904	-0.330369	0.710986	-0.464663	0.642173	NA	SHANK1
294.424	0.0599811	0.115981	0.517165	0.605041	NA	RHOBTB2
309.954	-0.00616022	0.117141	-0.0525882	0.95806	NA	ZNF771
740.201	-0.122364	0.0755079	-1.62055	0.105115	0.999548	BCAM
957.736	-0.0166988	0.0800035	-0.208726	0.834662	0.999548	CEBPA
1055.39	-0.0659668	0.0669513	-0.985295	0.324479	0.999548	ARID2
28.2857	-0.43945	0.364959	-1.20411	0.228548	NA	SOWAHD
3064.88	-0.0388856	0.0476544	-0.815992	0.414505	0.999548	NUDC
1979.1	0.0244417	0.0511056	0.478258	0.632467	0.999548	DCAF8
115.875	0.0471264	0.189062	0.249264	0.803156	NA	ALS2CL
1089.62	0.0463908	0.0684134	0.678094	0.497712	0.999548	ARHGAP21
1148.33	0.0119491	0.0633198	0.18871	0.85032	0.999548	NRARP
510.877	-0.0404614	0.095779	-0.422445	0.6727	NA	POLL
5.65779	0.174916	0.808464	0.216356	0.82871	NA	PEX5L
2256.08	-0.135941	0.0555094	-2.44897	0.0143266	0.76684	TRAF4
258.702	-0.205557	0.284267	-0.723113	0.46961	NA	ENST00000636024.1
3033.97	0.0228172	0.0441108	0.517271	0.604967	0.999548	TPD52L2
95.9038	0.0250795	0.199896	0.125463	0.900157	NA	POU2F3
527.848	-0.0205982	0.0888494	-0.231833	0.816668	NA	XRN1
196.422	0.122338	0.14352	0.852413	0.393985	NA	RNF170
675.345	0.0377699	0.0800004	0.472121	0.63684	NA	LYSMD3
597.615	-0.132831	0.0852823	-1.55755	0.119341	NA	CAPG
[truncated: 14,944 more rows]
